# Supplementary material for: Case Report: From lung to peritoneum: genomic and immunologic insights into a rare dual-site Corynebacterium striatum infection
Source: Front Immunol. 2025 Oct 15;16:1685509. doi: 10.3389/fimmu.2025.1685509 (PMC12568458; doi:10.3389/fimmu.2025.1685509)
Supplement: Supplementary file 1 [file Table1.xlsx]

## Sheet: 注释（CARD及VFDB）及拷贝数结果 
Gene	Non-unique Gene name	Representative Gene	CARDgene:identity	VFgene:identity	Annotation	copy_in_Cstriatum4	copy_in_Cstriatum5
carB_4		Gene_Cstriatum4_02604	gb|AAA98484.1|ARO:3000596|ErmX:90.5		rRNA methyltransferase	3.32425894263627	2.68995884443348
group_1		Gene_Cstriatum4_02052			hypothetical protein	1.00263113537534	1.01980376416676
group_10		Gene_Cstriatum4_00356			hypothetical protein	1.04754514188316	1.00474093524252
group_1000		Gene_Cstriatum4_00820			hypothetical protein	1.00607382890382	0.993091501924152
group_1001		Gene_Cstriatum4_00610			hypothetical protein	1.15454318777593	1.30158004968004
fruA		Gene_Cstriatum4_02000			PTS system fructose-specific EIIABC component	1.02271214959471	0.97549715806284
ribD		Gene_Cstriatum4_00215			Riboflavin biosynthesis protein RibD	1.02651155546254	0.963791988103764
group_1004		Gene_Cstriatum4_01029			hypothetical protein	0.997396470292851	1.10157627761153
group_1005		Gene_Cstriatum4_00903			hypothetical protein	1.02404483487488	1.10494564446429
whiB1		Gene_Cstriatum4_00152			Transcriptional regulator WhiB1	1	1.07737727309702
group_1007		Gene_Cstriatum4_00269			hypothetical protein	1.02651155546254	0.963791988103764
uvrA_2		Gene_Cstriatum4_01236			UvrABC system protein A	1.04989518436056	1.01698964210989
acpP		Gene_Cstriatum4_01640			Acyl carrier protein	0.833373052705864	0.898063204598415
group_1010		Gene_Cstriatum4_01034			hypothetical protein	0.997396470292851	1.10157627761153
group_1011		Gene_Cstriatum4_00236			hypothetical protein	1.02651155546254	0.963791988103764
glmU		Gene_Cstriatum4_00824			Bifunctional protein GlmU	1.00607382890382	0.993091501924152
argR		Gene_Cstriatum4_00932			Arginine repressor	1.12270513768571	1.03689779805997
group_1014		Gene_Cstriatum4_02129			hypothetical protein	1.19758102717359	1.32918199075415
soj		Gene_Cstriatum4_00667			Sporulation initiation inhibitor protein Soj	1.15454318777593	1.30158004968004
hisG		Gene_Cstriatum4_00275			ATP phosphoribosyltransferase	1.02651155546254	0.963791988103764
cmtR_1		Gene_Cstriatum4_00619			HTH-type transcriptional regulator CmtR	1.15454318777593	1.30158004968004
group_1018		Gene_Cstriatum4_01110			hypothetical protein	0.997396470292851	1.10157627761153
group_1019		Gene_Cstriatum4_00917			hypothetical protein	1.02404483487488	1.10494564446429
rlmAII		Gene_Cstriatum4_00438			23S rRNA (guanine(748)-N(1))-methyltransferase	1.04754514188316	1.00474093524252
pnp		Gene_Cstriatum4_01961			Polyribonucleotide nucleotidyltransferase	1.02271214959471	0.97549715806284
group_1022		Gene_Cstriatum4_01846			hypothetical protein	0.996790835876911	1.02401905782981
gabP_1		Gene_Cstriatum4_00429			GABA permease	1.04754514188316	1.00474093524252
kdpE		Gene_Cstriatum4_02107			Transcriptional regulatory protein KdpE	0.870678382867854	1.04058979172108
group_1025		Gene_Cstriatum4_01073			hypothetical protein	0.997396470292851	1.10157627761153
mtlK		Gene_Cstriatum4_02514			Mannitol 2-dehydrogenase	0.769773611076051	0.766360353794482
group_1027		Gene_Cstriatum4_00709			hypothetical protein	1.15454318777593	1.30158004968004
group_1028		Gene_Cstriatum4_01189			hypothetical protein	0.8974373779445	0.896512363614462
paaA		Gene_Cstriatum4_02098			1,2-phenylacetyl-CoA epoxidase, subunit A	0.870678382867854	1.04058979172108
group_1030		Gene_Cstriatum4_02566			hypothetical protein	2.10963082306068	1.83918492609896
fumC		Gene_Cstriatum4_00378			Fumarate hydratase class II	1.04754514188316	1.00474093524252
group_1032		Gene_Cstriatum4_02632			hypothetical protein	1.24026923402937	1.14349846242086
glpD2		Gene_Cstriatum4_00866			Glycerol-3-phosphate dehydrogenase 2	1.02404483487488	1.10494564446429
group_1034		Gene_Cstriatum4_01062			hypothetical protein	0.997396470292851	1.10157627761153
group_1035		Gene_Cstriatum4_02633			hypothetical protein	1.24026923402937	1.14349846242086
fbpA		Gene_Cstriatum4_01054			Diacylglycerol acyltransferase/mycolyltransferase Ag85A	0.997396470292851	1.10157627761153
group_1037		Gene_Cstriatum4_00075			hypothetical protein	1	0.990352594175552
group_1038		Gene_Cstriatum4_02190			hypothetical protein	1.11408036492851	1.04053306877954
nrdR		Gene_Cstriatum4_02006			Transcriptional repressor NrdR	1.02271214959471	0.97549715806284
group_1040		Gene_Cstriatum4_01609			UPF0045 protein Rv1898	0.946393934949491	0.909761803949052
dapF		Gene_Cstriatum4_01993			Diaminopimelate epimerase	1.02271214959471	0.97549715806284
group_1042		Gene_Cstriatum4_02083			hypothetical protein	1.00263113537534	1.01980376416676
clpP1		Gene_Cstriatum4_02397			ATP-dependent Clp protease proteolytic subunit 1	1.16578342614149	1.11182789558483
group_1044		Gene_Cstriatum4_01107			hypothetical protein	0.997396470292851	1.10157627761153
nmtR		Gene_Cstriatum4_02523			HTH-type transcriptional regulator NmtR	1.08596354505604	1.13363309830328
group_1046	sigH_1	Gene_Cstriatum4_02013			ECF RNA polymerase sigma factor SigH	1.0244220107384	1.04569644589403
lutA		Gene_Cstriatum4_01567			Lactate utilization protein A	0.946393934949491	0.909761803949052
aroK		Gene_Cstriatum4_00973			Shikimate kinase	1.12270513768571	1.03065309463737
group_1049		Gene_Cstriatum4_00092			hypothetical protein	1	0.990352594175552
dxs		Gene_Cstriatum4_02344			1-deoxy-D-xylulose-5-phosphate synthase	1.06119917554027	0.945263546394938
groL1		Gene_Cstriatum4_00542			60 kDa chaperonin 1	0.897472382070317	1
group_1052		Gene_Cstriatum4_00038			hypothetical protein	1	0.956539604533953
rtcB		Gene_Cstriatum4_02584			RNA-splicing ligase RtcB	1.45663331024479	1.40721533839428
group_1054		Gene_Cstriatum4_01901			hypothetical protein	0.769919391171778	0.860206282194207
group_1055		Gene_Cstriatum4_00193			hypothetical protein	1.02651155546254	0.963327759716568
arcD		Gene_Cstriatum4_00347			Arginine/ornithine antiporter	1.04754514188316	1.00474093524252
selD		Gene_Cstriatum4_00409			Selenide, water dikinase	1.04754514188316	1.00474093524252
speE		Gene_Cstriatum4_01626			Polyamine aminopropyltransferase	0.946393934949491	0.909761803949052
group_1059		Gene_Cstriatum4_01541			hypothetical protein	0.923291378167229	1.16838391812505
frdA		Gene_Cstriatum4_01048			Fumarate reductase flavoprotein subunit	0.997396470292851	1.10157627761153
lgt		Gene_Cstriatum4_01207			Phosphatidylglycerol--prolipoprotein diacylglyceryl transferase	0.8974373779445	0.779763855738616
sbnA		Gene_Cstriatum4_02440			N-(2-amino-2-carboxyethyl)-L-glutamate synthase	1.29394559828209	1.28116238774832
group_1063		Gene_Cstriatum4_00453			hypothetical protein	1.04754514188316	1.00474093524252
group_1064		Gene_Cstriatum4_02642			hypothetical protein	2.36797562515789	1.85101686764592
lpd		Gene_Cstriatum4_01051			Dihydrolipoyl dehydrogenase	0.997396470292851	1.10157627761153
group_1066		Gene_Cstriatum4_01348			hypothetical protein	0.999264629334641	0.93134590498395
group_1067		Gene_Cstriatum4_00875			hypothetical protein	1.02404483487488	1.10494564446429
group_1068		Gene_Cstriatum4_00341			hypothetical protein	1.02651155546254	0.954794838357072
mnmA		Gene_Cstriatum4_01627			tRNA-specific 2-thiouridylase MnmA	0.946393934949491	0.909761803949052
group_107		Gene_Cstriatum4_00913			hypothetical protein	1.02404483487488	1.10494564446429
acpS		Gene_Cstriatum4_01845			Holo-[acyl-carrier-protein] synthase	0.996790835876911	1.02401905782981
group_1071		Gene_Cstriatum4_00326			Uncharacterized methyltransferase Rv3342	1.02651155546254	0.954794838357072
ytrE_2		Gene_Cstriatum4_00554			ABC transporter ATP-binding protein YtrE	0.897472382070317	1
group_1073		Gene_Cstriatum4_00222			Putative gluconeogenesis factor	1.02651155546254	0.963791988103764
group_1074		Gene_Cstriatum4_00638			hypothetical protein	1.15454318777593	1.30158004968004
bioW		Gene_Cstriatum4_01714			6-carboxyhexanoate--CoA ligase	1.12844647242233	0.854013405687416
yfhA		Gene_Cstriatum4_01899			Probable siderophore transport system permease protein YfhA	0.769919391171778	0.860206282194207
sumT		Gene_Cstriatum4_00129			Uroporphyrinogen-III C-methyltransferase	1	0.979948135051293
group_1078		Gene_Cstriatum4_01748			hypothetical protein	1.0894633203175	1.04678680501482
gph		Gene_Cstriatum4_00273			Phosphoglycolate phosphatase	1.02651155546254	0.963791988103764
group_108		Gene_Cstriatum4_02382			hypothetical protein	1.15163188084615	1.1127721899381
group_1080		Gene_Cstriatum4_02653			hypothetical protein	3.21956190712065	2.64686187599017
chrR		Gene_Cstriatum4_02402			Quinone reductase	1.16578342614149	1.11182789558483
group_1082		Gene_Cstriatum4_02286			hypothetical protein	1.15290486583812	1.31621368163594
nadA		Gene_Cstriatum4_00735			Quinolinate synthase A	1.00607382890382	0.993091501924152
dapD		Gene_Cstriatum4_00430			2,3,4,5-tetrahydropyridine-2,6-dicarboxylate N-succinyltransferase	1.04754514188316	1.00474093524252
aes_2		Gene_Cstriatum4_01728			Acetyl esterase	1.12844647242233	1.00383196323139
group_1086		Gene_Cstriatum4_00625			hypothetical protein	1.15454318777593	1.30158004968004
group_1087		Gene_Cstriatum4_02274			hypothetical protein	1.15290486583812	1.31621368163594
group_1088		Gene_Cstriatum4_01388			hypothetical protein	0.999264629334641	1.05659297689093
ackA		Gene_Cstriatum4_00517			Acetate kinase	0.897472382070317	1
group_109		Gene_Cstriatum4_02533			hypothetical protein	1.00643349924074	0.898063204598415
group_1090		Gene_Cstriatum4_01171			hypothetical protein	0.8974373779445	0.896512363614462
group_1091		Gene_Cstriatum4_01701			hypothetical protein	1.12844647242233	1.15727364367457
group_1092		Gene_Cstriatum4_01449			hypothetical protein	0.917878291104812	1.01074161790462
group_1093		Gene_Cstriatum4_00851			hypothetical protein	1.02404483487488	1.10494564446429
ccs1		Gene_Cstriatum4_01446			Cytochrome c biogenesis protein Ccs1	0.917878291104812	1.01074161790462
xseA		Gene_Cstriatum4_00383			Exodeoxyribonuclease 7 large subunit	1.04754514188316	1.00474093524252
group_1096		Gene_Cstriatum4_02240			hypothetical protein	1.08775485158015	1.07047884380452
group_1097		Gene_Cstriatum4_01659			hypothetical protein	0.833373052705864	0.898063204598415
group_1098		Gene_Cstriatum4_00841			hypothetical protein	1.02404483487488	1.10494564446429
group_1099		Gene_Cstriatum4_02597			Uncharacterized HTH-type transcriptional regulator Rv2282c	2.73399211379836	2.70019850617004
group_11		Gene_Cstriatum4_00491			Hydrolase Rv0480c	0.897472382070317	1
group_110		Gene_Cstriatum4_00570			hypothetical protein	0.897472382070317	1
parB		Gene_Cstriatum4_00666			Probable chromosome-partitioning protein ParB	1.15454318777593	1.30158004968004
wecA		Gene_Cstriatum4_01596			Decaprenyl-phosphate N-acetylglucosaminephosphotransferase	0.946393934949491	0.909761803949052
group_1102		Gene_Cstriatum4_00253			UPF0237 protein SP_0238	1.02651155546254	0.963791988103764
gndA		Gene_Cstriatum4_00309			6-phosphogluconate dehydrogenase, NADP(+)-dependent, decarboxylating	1.02651155546254	0.954794838357072
group_1104		Gene_Cstriatum4_01522			hypothetical protein	0.923291378167229	1.09855107298462
serC		Gene_Cstriatum4_02198			Phosphoserine aminotransferase	1.11408036492851	1.04053306877954
group_1106		Gene_Cstriatum4_00259			hypothetical protein	1.02651155546254	0.963791988103764
group_1107		Gene_Cstriatum4_02398			hypothetical protein	1.16578342614149	1.11182789558483
mobA_1		Gene_Cstriatum4_00637			3-hydroxybenzoate 4-monooxygenase	1.15454318777593	1.30158004968004
group_1109		Gene_Cstriatum4_01502			Uncharacterized oxidoreductase Rv0484c	0.923291378167229	1.09855107298462
group_111		Gene_Cstriatum4_02671			IS3 family transposase IS1206	2.55363621999998	2.35073760259586
rpsN		Gene_Cstriatum4_00766			30S ribosomal protein S14	1.00607382890382	0.993091501924152
group_1111		Gene_Cstriatum4_00759			hypothetical protein	1.00607382890382	0.993091501924152
crtN		Gene_Cstriatum4_02072			4,4'-diapophytoene desaturase (4,4'-diaponeurosporene-forming)	1.00263113537534	1.01980376416676
dcd		Gene_Cstriatum4_00919			dCTP deaminase, dUMP-forming	1.02404483487488	1.10494564446429
naiP		Gene_Cstriatum4_02148			Putative niacin/nicotinamide transporter NaiP	1.19758102717359	1.32918199075415
phoU2		Gene_Cstriatum4_02036			Phosphate-specific transport system accessory protein PhoU homolog 2	1.0244220107384	1.04569644589403
group_1116		Gene_Cstriatum4_02157			hypothetical protein	1.0749656893064	1.00170520770814
ssaB		Gene_Cstriatum4_00595			Manganese ABC transporter substrate-binding lipoprotein	0.897472382070317	1
group_1118		Gene_Cstriatum4_00781			hypothetical protein	1.00607382890382	0.993091501924152
gabP_2		Gene_Cstriatum4_00431			GABA permease	1.04754514188316	1.00474093524252
crcB_2		Gene_Cstriatum4_02542			Putative fluoride ion transporter CrcB	1.12682271879574	1.09592409264155
bcr		Gene_Cstriatum4_00525			Bicyclomycin resistance protein	0.897472382070317	1
pyrH		Gene_Cstriatum4_01150			Uridylate kinase	0.8974373779445	0.969464367405945
group_1122		Gene_Cstriatum4_01675			Trans,polycis-polyprenyl diphosphate synthase ((2Z,6E)-farnesyl diphosphate specific)	0.833373052705864	0.898063204598415
group_1123		Gene_Cstriatum4_02576			hypothetical protein	1.5350882243904	1.33720747807333
group_1124		Gene_Cstriatum4_01525			hypothetical protein	0.923291378167229	1.09855107298462
group_1125		Gene_Cstriatum4_01871			hypothetical protein	0.769919391171778	0.860206282194207
mshB		Gene_Cstriatum4_00422			1D-myo-inositol 2-acetamido-2-deoxy-alpha-D-glucopyranoside deacetylase	1.04754514188316	1.00474093524252
ilvH		Gene_Cstriatum4_02182			Acetolactate synthase small subunit	1.0749656893064	1.00170520770814
group_1128		Gene_Cstriatum4_00505			hypothetical protein	0.897472382070317	1
ppx2		Gene_Cstriatum4_00354			Exopolyphosphatase 2	1.04754514188316	1.00474093524252
group_113		Gene_Cstriatum4_01074			hypothetical protein	0.997396470292851	1.10157627761153
group_1130		Gene_Cstriatum4_00359			hypothetical protein	1.04754514188316	1.00474093524252
rsmI		Gene_Cstriatum4_00787			Ribosomal RNA small subunit methyltransferase I	1.00607382890382	0.993091501924152
group_1132		Gene_Cstriatum4_01624			hypothetical protein	0.946393934949491	0.909761803949052
group_1133		Gene_Cstriatum4_00783			hypothetical protein	1.00607382890382	0.993091501924152
group_1134		Gene_Cstriatum4_00110			hypothetical protein	1	0.990352594175552
nnr		Gene_Cstriatum4_02132			Bifunctional NAD(P)H-hydrate repair enzyme Nnr	1.19758102717359	1.32918199075415
group_1136		Gene_Cstriatum4_00881			Decaprenyl-phosphate phosphoribosyltransferase	1.02404483487488	1.10494564446429
lacC		Gene_Cstriatum4_02001			Tagatose-6-phosphate kinase	1.02271214959471	0.97549715806284
cugP		Gene_Cstriatum4_00119			UTP--glucose-1-phosphate uridylyltransferase	1	0.979948135051293
nth		Gene_Cstriatum4_01092			Endonuclease III	0.997396470292851	1.10157627761153
group_114		Gene_Cstriatum4_01018			hypothetical protein	1.12270513768571	1.01775474192154
group_1140		Gene_Cstriatum4_00988			hypothetical protein	1.12270513768571	1.01775474192154
group_1141		Gene_Cstriatum4_01653			hypothetical protein	0.833373052705864	0.898063204598415
mntC		Gene_Cstriatum4_01455			Manganese transport system membrane protein MntC	0.917878291104812	1.01074161790462
group_1143		Gene_Cstriatum4_01538			hypothetical protein	0.923291378167229	1.16838391812505
yfcA		Gene_Cstriatum4_01497			Probable membrane transporter protein YfcA	0.923291378167229	1.10944165779374
group_1145	xerC_1	Gene_Cstriatum4_01154			Tyrosine recombinase XerC	0.8974373779445	0.969464367405945
acuI		Gene_Cstriatum4_02092			Acrylyl-CoA reductase AcuI	0.870678382867854	1.04058979172108
sad_1		Gene_Cstriatum4_00108			Succinate-semialdehyde dehydrogenase	1	0.990352594175552
cysS		Gene_Cstriatum4_02258			Cysteine--tRNA ligase	1.08775485158015	1.07047884380452
tdcF		Gene_Cstriatum4_01096			Putative reactive intermediate deaminase TdcF	0.997396470292851	1.10157627761153
group_115		Gene_Cstriatum4_01739			hypothetical protein	1.12844647242233	1.00383196323139
group_1150		Gene_Cstriatum4_00169			hypothetical protein	1	1.07737727309702
sigD		Gene_Cstriatum4_01231			ECF RNA polymerase sigma factor SigD	1.04989518436056	1.01698964210989
apeB		Gene_Cstriatum4_00280			Probable M18 family aminopeptidase 2	1.02651155546254	0.963791988103764
pyrE		Gene_Cstriatum4_00502			Orotate phosphoribosyltransferase	0.897472382070317	1
group_1154		Gene_Cstriatum4_00578			hypothetical protein	0.897472382070317	1
recN		Gene_Cstriatum4_00338			DNA repair protein RecN	1.02651155546254	0.954794838357072
group_1156		Gene_Cstriatum4_00675			hypothetical protein	1.15454318777593	1.30158004968004
hemL		Gene_Cstriatum4_01442			Glutamate-1-semialdehyde 2,1-aminomutase	0.917878291104812	1.01074161790462
metC		Gene_Cstriatum4_01949			Cystathionine beta-lyase	1.06407152972921	1.06786646639036
group_1159		Gene_Cstriatum4_02647			hypothetical protein	1.4423040426364	1.29132945348602
group_116		Gene_Cstriatum4_00761			hypothetical protein	1.00607382890382	0.993091501924152
group_1160		Gene_Cstriatum4_02194			hypothetical protein	1.11408036492851	1.04053306877954
msrA		Gene_Cstriatum4_00850			Peptide methionine sulfoxide reductase MsrA	1.02404483487488	1.10494564446429
dmdB		Gene_Cstriatum4_01591			3-methylmercaptopropionyl-CoA ligase	0.946393934949491	0.909761803949052
mrdA_2		Gene_Cstriatum4_02562			Peptidoglycan D,D-transpeptidase MrdA	3.01523922247697	2.38665493957339
trpD		Gene_Cstriatum4_00641			Anthranilate phosphoribosyltransferase	1.15454318777593	1.30158004968004
hutU		Gene_Cstriatum4_00467			Urocanate hydratase	1.04754514188316	1.00474093524252
pepO		Gene_Cstriatum4_01515			Neutral endopeptidase	0.923291378167229	1.09855107298462
dnaE1		Gene_Cstriatum4_01341			DNA polymerase III subunit alpha	0.999264629334641	0.93134590498395
rpoB		Gene_Cstriatum4_02485			DNA-directed RNA polymerase subunit beta	1.05695673506675	1.10944163650668
group_1169		Gene_Cstriatum4_01177			hypothetical protein	0.8974373779445	0.896512363614462
btuD_6		Gene_Cstriatum4_02155			Vitamin B12 import ATP-binding protein BtuD	1.19758102717359	1.32918199075415
group_1170		Gene_Cstriatum4_00293			hypothetical protein	1.02651155546254	0.954794838357072
menJ		Gene_Cstriatum4_01470			Menaquinone reductase	0.917878291104812	1.01074161790462
pitA		Gene_Cstriatum4_00791			L-methionine sulfoximine/L-methionine sulfone acetyltransferase	1.00607382890382	0.993091501924152
argF		Gene_Cstriatum4_00940			Ornithine carbamoyltransferase	1.12270513768571	1.03689779805997
group_1174		Gene_Cstriatum4_00028			hypothetical protein	1	0.956539604533953
group_1175		Gene_Cstriatum4_00394			L-gulono-1,4-lactone dehydrogenase	1.04754514188316	1.00474093524252
group_1176		Gene_Cstriatum4_00493			hypothetical protein	0.897472382070317	1
leuD		Gene_Cstriatum4_00180			3-isopropylmalate dehydratase small subunit	1.02651155546254	1.04466
group_1178		Gene_Cstriatum4_00955			Universal stress protein Rv1636	1.12270513768571	1.03689779805997
group_1179		Gene_Cstriatum4_01669			UPF0603 protein Rv2345	0.833373052705864	0.898063204598415
group_118		Gene_Cstriatum4_02404			hypothetical protein	0.870822839831179	1
ppgK		Gene_Cstriatum4_02352			Polyphosphate glucokinase	1.06119917554027	0.945263546394938
uvrC		Gene_Cstriatum4_00220			UvrABC system protein C	1.02651155546254	0.963791988103764
group_1182		Gene_Cstriatum4_00371			hypothetical protein	1.04754514188316	1.00474093524252
alaS		Gene_Cstriatum4_00979			Alanine--tRNA ligase	1.12270513768571	0.967943143829796
narK		Gene_Cstriatum4_01585			Nitrate/nitrite transporter NarK	0.946393934949491	0.909761803949052
group_1185	ytrE_1	Gene_Cstriatum4_00590			ABC transporter ATP-binding protein YtrE	0.897472382070317	1
group_1186		Gene_Cstriatum4_01777			Uncharacterized protein Rv2226	1.0894633203175	1.04678680501482
rlmCD		Gene_Cstriatum4_02345			23S rRNA (uracil-C(5))-methyltransferase RlmCD	1.06119917554027	0.945263546394938
ydfJ_2		Gene_Cstriatum4_01562			Membrane protein YdfJ	0.923291378167229	1.16838391812505
mprA_1		Gene_Cstriatum4_00771			Response regulator MprA	1.00607382890382	0.993091501924152
dedA		Gene_Cstriatum4_00264			Protein DedA	1.02651155546254	0.963791988103764
group_1190		Gene_Cstriatum4_01046			hypothetical protein	0.997396470292851	1.10157627761153
group_1191		Gene_Cstriatum4_01782			hypothetical protein	1.0894633203175	1.04678680501482
panB		Gene_Cstriatum4_02386			3-methyl-2-oxobutanoate hydroxymethyltransferase	1.16578342614149	1.11182789558483
group_1193		Gene_Cstriatum4_00524			hypothetical protein	0.897472382070317	1
paaI		Gene_Cstriatum4_02097			Acyl-coenzyme A thioesterase PaaI	0.870678382867854	1.04058979172108
qacA_1		Gene_Cstriatum4_02405			Antiseptic resistance protein	0.870822839831179	1
moaE2_1		Gene_Cstriatum4_01535			Molybdopterin synthase catalytic subunit 2	0.923291378167229	1.09855107298462
bioA		Gene_Cstriatum4_02289			Adenosylmethionine-8-amino-7-oxononanoate aminotransferase	1.15290486583812	1.31621368163594
group_1198		Gene_Cstriatum4_00279			hypothetical protein	1.02651155546254	0.963791988103764
pxpA		Gene_Cstriatum4_00076			5-oxoprolinase subunit A	1	0.990352594175552
group_12		Gene_Cstriatum4_00601			hypothetical protein	0.897472382070317	1
rsmG		Gene_Cstriatum4_00668			Ribosomal RNA small subunit methyltransferase G	1.15454318777593	1.30158004968004
group_1200		Gene_Cstriatum4_00133			hypothetical protein	1	1.27357783366784
group_1201		Gene_Cstriatum4_00609			hypothetical protein	1.15454318777593	1.30158004968004
slmA		Gene_Cstriatum4_00763			Nucleoid occlusion factor SlmA	1.00607382890382	0.993091501924152
group_1203		Gene_Cstriatum4_00964			hypothetical protein	1.12270513768571	1.03065309463737
ccsA		Gene_Cstriatum4_01447			Cytochrome c biogenesis protein CcsA	0.917878291104812	1.01074161790462
group_1205		Gene_Cstriatum4_01004			hypothetical protein	1.12270513768571	1.01775474192154
hisH		Gene_Cstriatum4_01214			Imidazole glycerol phosphate synthase subunit HisH	0.8974373779445	0.779763855738616
group_1207		Gene_Cstriatum4_00607			hypothetical protein	1.15454318777593	1.30158004968004
pepA		Gene_Cstriatum4_01401			Probable cytosol aminopeptidase	0.999264629334641	1.05659297689093
group_1209		Gene_Cstriatum4_01838			hypothetical protein	0.996790835876911	1.02401905782981
ybeY		Gene_Cstriatum4_01682			Endoribonuclease YbeY	0.833373052705864	0.898063204598415
group_1210		Gene_Cstriatum4_00174			hypothetical protein	1.02651155546254	1.04466
group_1211		Gene_Cstriatum4_02228			hypothetical protein	1.12089961614751	1.16838391812505
cysK1		Gene_Cstriatum4_02048			O-acetylserine sulfhydrylase	1.0244220107384	1.04569644589403
thiD		Gene_Cstriatum4_00305			Hydroxymethylpyrimidine/phosphomethylpyrimidine kinase	1.02651155546254	0.954794838357072
group_1214		Gene_Cstriatum4_00312			hypothetical protein	1.02651155546254	0.954794838357072
ydfJ_1		Gene_Cstriatum4_00808			Membrane protein YdfJ	1.00607382890382	0.993091501924152
group_1216		Gene_Cstriatum4_01915			hypothetical protein	1.06407152972921	1.06786646639036
mrp		Gene_Cstriatum4_00446			Iron-sulfur cluster carrier protein	1.04754514188316	1.00474093524252
menE		Gene_Cstriatum4_01454			Probable 2-succinylbenzoate--CoA ligase	0.917878291104812	1.01074161790462
mgtA_1		Gene_Cstriatum4_00805			GDP-mannose-dependent alpha-mannosyltransferase	1.00607382890382	0.993091501924152
pyrF		Gene_Cstriatum4_00204			Orotidine 5'-phosphate decarboxylase	1.02651155546254	0.963327759716568
efeO		Gene_Cstriatum4_02603			Iron uptake system component EfeO	0.911308661629268	0.974172612807129
group_1221		Gene_Cstriatum4_01827			Uncharacterized protein Rv1342c	0.996790835876911	1.02401905782981
arcC1		Gene_Cstriatum4_00939			Carbamate kinase 1	1.12270513768571	1.03689779805997
group_1223		Gene_Cstriatum4_01248			hypothetical protein	1.04989518436056	1.01698964210989
group_1224		Gene_Cstriatum4_00387			hypothetical protein	1.04754514188316	1.00474093524252
group_1225		Gene_Cstriatum4_00342			hypothetical protein	1.02651155546254	0.954794838357072
lysS1		Gene_Cstriatum4_00572			Lysine--tRNA ligase 1	0.897472382070317	1
porA_1		Gene_Cstriatum4_00904			Porin PorA	1.02404483487488	1.10494564446429
group_1228		Gene_Cstriatum4_01821			Uncharacterized aminopeptidase Rv1333	0.996790835876911	1.02401905782981
tlyA		Gene_Cstriatum4_00340			16S/23S rRNA (cytidine-2'-O)-methyltransferase TlyA	1.02651155546254	0.954794838357072
group_123	scmP_1	Gene_Cstriatum4_01937			N-acetylcysteine deacetylase	1.06407152972921	1.06786646639036
pknD_3		Gene_Cstriatum4_00760			Serine/threonine-protein kinase PknD	1.00607382890382	0.993091501924152
hisI		Gene_Cstriatum4_01210			Phosphoribosyl-AMP cyclohydrolase	0.8974373779445	0.779763855738616
group_1232		Gene_Cstriatum4_01465			hypothetical protein	0.917878291104812	1.01074161790462
group_1233		Gene_Cstriatum4_01963			hypothetical protein	1.02271214959471	0.97549715806284
rnj		Gene_Cstriatum4_01967			Ribonuclease J	1.02271214959471	0.97549715806284
group_1235		Gene_Cstriatum4_00241			UPF0051 protein Rv1462	1.02651155546254	0.963791988103764
group_1236		Gene_Cstriatum4_01209			hypothetical protein	0.8974373779445	0.779763855738616
group_1237		Gene_Cstriatum4_01752			hypothetical protein	1.0894633203175	1.04678680501482
group_1238		Gene_Cstriatum4_01494			Putative cytokinin riboside 5'-monophosphate phosphoribohydrolase	0.923291378167229	1.10944165779374
bcp		Gene_Cstriatum4_01847			Putative peroxiredoxin Rv2521	0.996790835876911	1.02401905782981
group_124		Gene_Cstriatum4_00575			hypothetical protein	0.897472382070317	1
coaA		Gene_Cstriatum4_00366			Pantothenate kinase	1.04754514188316	1.00474093524252
bceA_2		Gene_Cstriatum4_02539			Bacitracin export ATP-binding protein BceA	1.12682271879574	1.09592409264155
pth_1		Gene_Cstriatum4_00816			Peptidyl-tRNA hydrolase	1.00607382890382	0.993091501924152
mtrA		Gene_Cstriatum4_00136			DNA-binding response regulator MtrA	1	1.27357783366784
fadD_3		Gene_Cstriatum4_01407			Long-chain-fatty-acid--CoA ligase	0.917878291104812	1.01074161790462
group_1245		Gene_Cstriatum4_00804			hypothetical protein	1.00607382890382	0.993091501924152
hdfR		Gene_Cstriatum4_00115			HTH-type transcriptional regulator HdfR	1	0.990352594175552
group_1247		Gene_Cstriatum4_02188			hypothetical protein	1.11408036492851	1.04053306877954
group_1248		Gene_Cstriatum4_01665			hypothetical protein	0.833373052705864	0.898063204598415
group_1249		Gene_Cstriatum4_01625			hypothetical protein	0.946393934949491	0.909761803949052
group_125		Gene_Cstriatum4_00436			hypothetical protein	1.04754514188316	1.00474093524252
hemH		Gene_Cstriatum4_00260			Ferrochelatase	1.02651155546254	0.963791988103764
gpgP		Gene_Cstriatum4_01921			Glucosyl-3-phosphoglycerate phosphatase	1.06407152972921	1.06786646639036
dcp		Gene_Cstriatum4_01893			Dipeptidyl carboxypeptidase	0.769919391171778	0.860206282194207
group_1253		Gene_Cstriatum4_00330			Uncharacterized RNA pseudouridine synthase Rv1711	1.02651155546254	0.954794838357072
msrB		Gene_Cstriatum4_02340			Peptide methionine sulfoxide reductase MsrB	1.06119917554027	0.945263546394938
group_1255		Gene_Cstriatum4_01564			queuosine precursor transporter	0.923291378167229	1.16838391812505
group_1256		Gene_Cstriatum4_00745			hypothetical protein	1.00607382890382	0.993091501924152
lcoP_2		Gene_Cstriatum4_01939			Betaine/ectoine transporter LcoP	1.06407152972921	1.06786646639036
hpcH		Gene_Cstriatum4_00630			4-hydroxy-2-oxo-heptane-1,7-dioate aldolase	1.15454318777593	1.30158004968004
ssb		Gene_Cstriatum4_02143			Single-stranded DNA-binding protein	1.19758102717359	1.32918199075415
dtd		Gene_Cstriatum4_01708			D-aminoacyl-tRNA deacylase	1.12844647242233	1.15727364367457
group_1260		Gene_Cstriatum4_02086			hypothetical protein	1.00263113537534	1.01980376416676
group_1261		Gene_Cstriatum4_01885			hypothetical protein	0.769919391171778	0.860206282194207
dgt		Gene_Cstriatum4_01666			Deoxyguanosinetriphosphate triphosphohydrolase-like protein	0.833373052705864	0.898063204598415
czcD		Gene_Cstriatum4_01545			Cadmium, cobalt and zinc/H(+)-K(+) antiporter	0.923291378167229	1.16838391812505
rplB		Gene_Cstriatum4_01300			50S ribosomal protein L2	1.04989518436056	1.07881033273164
atpH_1		Gene_Cstriatum4_01600			ATP synthase subunit c	0.946393934949491	0.909761803949052
group_1266		Gene_Cstriatum4_01736			hypothetical protein	1.12844647242233	1.00383196323139
group_1267		Gene_Cstriatum4_02154			hypothetical protein	1.19758102717359	1.32918199075415
group_1268		Gene_Cstriatum4_01198			hypothetical protein	0.8974373779445	0.896512363614462
tetR		Gene_Cstriatum4_01328			Tetracycline repressor protein class B from transposon Tn10	0.999264629334641	1.23852550380956
group_127		Gene_Cstriatum4_02185			hypothetical protein	1.0749656893064	1.00170520770814
group_1270		Gene_Cstriatum4_00250			hypothetical protein	1.02651155546254	0.963791988103764
group_1271		Gene_Cstriatum4_02668			IS3 family transposase IS3501	2.11616995121701	1.91544572084229
group_1272		Gene_Cstriatum4_02622			hypothetical protein	0.575939653302734	2.85040274991458
group_1273		Gene_Cstriatum4_01284			hypothetical protein	1.04989518436056	1.07607748470184
group_1274		Gene_Cstriatum4_00175			hypothetical protein	1.02651155546254	1.04466
group_1275		Gene_Cstriatum4_00087			Gluconokinase	1	0.990352594175552
yeiH		Gene_Cstriatum4_02596			UPF0324 inner membrane protein YeiH	2.73399211379836	2.70019850617004
group_1277		Gene_Cstriatum4_00419			hypothetical protein	1.04754514188316	1.00474093524252
mmuM		Gene_Cstriatum4_00068			Homocysteine S-methyltransferase	1	0.990352594175552
pepN_1		Gene_Cstriatum4_00660			Aminopeptidase N	1.15454318777593	1.30158004968004
group_128		Gene_Cstriatum4_02175			hypothetical protein	1.0749656893064	1.00170520770814
group_1280		Gene_Cstriatum4_01233			hypothetical protein	1.04989518436056	1.01698964210989
group_1281		Gene_Cstriatum4_02538			hypothetical protein	1.00643349924074	0.898063204598415
lipB		Gene_Cstriatum4_02462			Octanoyltransferase	0.839026534221898	0.879362160243488
group_1283		Gene_Cstriatum4_00058			hypothetical protein	1	0.990352594175552
group_1284		Gene_Cstriatum4_02419			hypothetical protein	0.905021843045573	0.830629213384923
group_1285		Gene_Cstriatum4_00886			hypothetical protein	1.02404483487488	1.10494564446429
group_1286		Gene_Cstriatum4_02054			hypothetical protein	1.00263113537534	1.01980376416676
group_1287		Gene_Cstriatum4_00055			hypothetical protein	1	0.990352594175552
group_1288		Gene_Cstriatum4_00591			hypothetical protein	0.897472382070317	1
group_1289		Gene_Cstriatum4_00031			hypothetical protein	1	0.956539604533953
group_129		Gene_Cstriatum4_02281			hypothetical protein	1.15290486583812	1.31621368163594
group_1290		Gene_Cstriatum4_02287			hypothetical protein	1.15290486583812	1.31621368163594
lldD		Gene_Cstriatum4_00731			Putative L-lactate dehydrogenase	1.00607382890382	0.993091501924152
rpsL		Gene_Cstriatum4_01316			30S ribosomal protein S12	1.04989518436056	1.07881033273164
ybiT_1		Gene_Cstriatum4_01435			Uncharacterized ABC transporter ATP-binding protein YbiT	0.917878291104812	1.01074161790462
folK		Gene_Cstriatum4_00565			2-amino-4-hydroxy-6-hydroxymethyldihydropteridine pyrophosphokinase	0.897472382070317	1
group_1295		Gene_Cstriatum4_02631			hypothetical protein	1.25478087223271	1.4209292554652
group_1296		Gene_Cstriatum4_02231			hypothetical protein	1.12089961614751	1.16838391812505
group_1297		Gene_Cstriatum4_00386			hypothetical protein	1.04754514188316	1.00474093524252
yqeY		Gene_Cstriatum4_01100			Uncharacterized protein YqeY	0.997396470292851	1.10157627761153
efeN_2		Gene_Cstriatum4_02600			Probable deferrochelatase/peroxidase EfeN	0.911308661629268	0.974172612807129
tatD		Gene_Cstriatum4_00793			Uncharacterized metal-dependent hydrolase TatD	1.00607382890382	0.993091501924152
tadA		Gene_Cstriatum4_01559			tRNA-specific adenosine deaminase	0.923291378167229	1.16838391812505
group_1300		Gene_Cstriatum4_01492			Transcriptional regulator Rv0485	0.923291378167229	1.10944165779374
tatC		Gene_Cstriatum4_00289			Sec-independent protein translocase protein TatC	1.02651155546254	0.954794838357072
secE		Gene_Cstriatum4_01476			Protein translocase subunit SecE	0.917878291104812	1.01074161790462
group_1303		Gene_Cstriatum4_00463			hypothetical protein	1.04754514188316	1.00474093524252
purL		Gene_Cstriatum4_02015			Phosphoribosylformylglycinamidine synthase subunit PurL	1.0244220107384	1.04569644589403
group_1305		Gene_Cstriatum4_00164			hypothetical protein	1	1.07737727309702
frcA		Gene_Cstriatum4_01844			Fructose import ATP-binding protein FrcA	0.996790835876911	1.02401905782981
sepF		Gene_Cstriatum4_01358			Cell division protein SepF	0.999264629334641	0.93134590498395
dppE		Gene_Cstriatum4_01085			Dipeptide-binding protein DppE	0.997396470292851	1.10157627761153
oppA_2		Gene_Cstriatum4_01612			Oligopeptide-binding protein OppA	0.946393934949491	0.909761803949052
group_131		Gene_Cstriatum4_02010			Alkyl hydroperoxide reductase C	1.02271214959471	0.97549715806284
group_1310		Gene_Cstriatum4_01027			hypothetical protein	1.12270513768571	1.01775474192154
group_1311		Gene_Cstriatum4_00705			hypothetical protein	1.15454318777593	1.30158004968004
group_1312		Gene_Cstriatum4_01933			hypothetical protein	1.06407152972921	1.06786646639036
group_1313		Gene_Cstriatum4_00535			hypothetical protein	0.897472382070317	1
group_1314		Gene_Cstriatum4_00372			hypothetical protein	1.04754514188316	1.00474093524252
group_1315		Gene_Cstriatum4_00221			Nucleotide-binding protein Rv1421	1.02651155546254	0.963791988103764
group_1316		Gene_Cstriatum4_00062			hypothetical protein	1	0.990352594175552
group_1317		Gene_Cstriatum4_01859			hypothetical protein	0.769919391171778	0.860206282194207
dinG_1		Gene_Cstriatum4_00089			3'-5' exonuclease DinG	1	0.990352594175552
group_1319		Gene_Cstriatum4_02521			hypothetical protein	1.08596354505604	1.13363309830328
ilvE		Gene_Cstriatum4_01400			Branched-chain-amino-acid aminotransferase	0.999264629334641	1.05659297689093
bioF		Gene_Cstriatum4_01715			8-amino-7-oxononanoate synthase	1.12844647242233	0.854013405687416
group_1321		Gene_Cstriatum4_02567			hypothetical protein	2.10963082306068	1.83918492609896
group_1322		Gene_Cstriatum4_01950			Putative multidrug export ATP-binding/permease protein SAV1866	1.06407152972921	1.06786646639036
mmgC		Gene_Cstriatum4_00064			Acyl-CoA dehydrogenase	1	0.990352594175552
pyrB		Gene_Cstriatum4_00200			Aspartate carbamoyltransferase	1.02651155546254	0.963327759716568
group_1325		Gene_Cstriatum4_02643			hypothetical protein	2.44516416304616	1.8978949870884
nagR		Gene_Cstriatum4_02250			HTH-type transcriptional repressor NagR	1.08775485158015	1.07047884380452
group_1327		Gene_Cstriatum4_00034			hypothetical protein	1	0.956539604533953
mrdA_1		Gene_Cstriatum4_01141			Peptidoglycan D,D-transpeptidase MrdA	0.8974373779445	0.969464367405945
group_1329		Gene_Cstriatum4_00122			hypothetical protein	1	0.979948135051293
gyrA		Gene_Cstriatum4_00681			DNA gyrase subunit A	1.15454318777593	1.30158004968004
dltA		Gene_Cstriatum4_00548			D-alanine--D-alanyl carrier protein ligase	0.897472382070317	1
group_1331		Gene_Cstriatum4_02510			hypothetical protein	0.769773611076051	0.766360353794482
group_1332		Gene_Cstriatum4_00239			hypothetical protein	1.02651155546254	0.963791988103764
rsfS		Gene_Cstriatum4_01920			Ribosomal silencing factor RsfS	1.06407152972921	1.06786646639036
group_1334		Gene_Cstriatum4_00691			hypothetical protein	1.15454318777593	1.30158004968004
panC_2		Gene_Cstriatum4_02387			Pantothenate synthetase	1.16578342614149	1.11182789558483
group_1336		Gene_Cstriatum4_01103			hypothetical protein	0.997396470292851	1.10157627761153
ung		Gene_Cstriatum4_00187			Uracil-DNA glycosylase	1.02651155546254	0.963327759716568
group_1338		Gene_Cstriatum4_00005			hypothetical protein	1	0.956539604533953
group_1339		Gene_Cstriatum4_01113			hypothetical protein	0.997396470292851	1.10157627761153
group_134		Gene_Cstriatum4_01025			Dye-decolorizing peroxidase Tfu_3078	1.12270513768571	1.01775474192154
group_1340		Gene_Cstriatum4_00060			hypothetical protein	1	0.990352594175552
group_1341		Gene_Cstriatum4_01881			hypothetical protein	0.769919391171778	0.860206282194207
dapE_4		Gene_Cstriatum4_02329			Succinyl-diaminopimelate desuccinylase	1.07482957985378	1.03557243679997
glfT1		Gene_Cstriatum4_01527			Galactofuranosyltransferase GlfT1	0.923291378167229	1.09855107298462
prpD2		Gene_Cstriatum4_00017			2-methylcitrate dehydratase 2	1	0.956539604533953
COQ5		Gene_Cstriatum4_00960			2-methoxy-6-polyprenyl-1,4-benzoquinol methylase, mitochondrial	1.12270513768571	1.03065309463737
group_1346		Gene_Cstriatum4_02450			hypothetical protein	0.921067123324225	1.09265395191019
mprB		Gene_Cstriatum4_00772			Signal transduction histidine-protein kinase/phosphatase MprB	1.00607382890382	0.993091501924152
pycA		Gene_Cstriatum4_00022			Pyruvate carboxylase	1	0.956539604533953
ygbT		Gene_Cstriatum4_01959			CRISPR-associated endonuclease Cas1	1.06407152972921	1.06786646639036
ptsI		Gene_Cstriatum4_02002			Phosphoenolpyruvate-protein phosphotransferase	1.02271214959471	0.97549715806284
scpA		Gene_Cstriatum4_00332			Segregation and condensation protein A	1.02651155546254	0.954794838357072
rocA		Gene_Cstriatum4_02503			1-pyrroline-5-carboxylate dehydrogenase	0.995628148864615	1.10494564446429
rip1		Gene_Cstriatum4_01143			Zinc metalloprotease Rip1	0.8974373779445	0.969464367405945
recX		Gene_Cstriatum4_01982			Regulatory protein RecX	1.02271214959471	0.97549715806284
group_1354		Gene_Cstriatum4_02471			hypothetical protein	1.21274751200538	1.16073787989541
clpP		Gene_Cstriatum4_02366			ATP-dependent Clp protease proteolytic subunit	1.15163188084615	1.1127721899381
nphR		Gene_Cstriatum4_00628			Transcriptional activator NphR	1.15454318777593	1.30158004968004
gpmA_1		Gene_Cstriatum4_00859			2,3-bisphosphoglycerate-dependent phosphoglycerate mutase	1.02404483487488	1.10494564446429
group_1358		Gene_Cstriatum4_01053			hypothetical protein	0.997396470292851	1.10157627761153
odhI		Gene_Cstriatum4_00316			Oxoglutarate dehydrogenase inhibitor	1.02651155546254	0.954794838357072
group_136		Gene_Cstriatum4_01282			hypothetical protein	1.04989518436056	1.07607748470184
aceF		Gene_Cstriatum4_02457			Dihydrolipoyllysine-residue acetyltransferase component of pyruvate dehydrogenase complex	0.839026534221898	0.879362160243488
group_1361		Gene_Cstriatum4_00121			hypothetical protein	1	0.979948135051293
ilvA		Gene_Cstriatum4_01336			L-threonine dehydratase biosynthetic IlvA	0.999264629334641	0.93134590498395
group_1363		Gene_Cstriatum4_01347			hypothetical protein	0.999264629334641	0.93134590498395
group_1364		Gene_Cstriatum4_01089			Serine protease Rv3671c	0.997396470292851	1.10157627761153
opuCD		Gene_Cstriatum4_00495			Glycine betaine/carnitine/choline transport system permease protein OpuCD	0.897472382070317	1
group_1366		Gene_Cstriatum4_02223			hypothetical protein	1.12089961614751	1.16838391812505
group_1367		Gene_Cstriatum4_02407			hypothetical protein	0.870822839831179	1
glmS		Gene_Cstriatum4_01247			Glutamine--fructose-6-phosphate aminotransferase [isomerizing]	1.04989518436056	1.01698964210989
group_1369		Gene_Cstriatum4_01753			hypothetical protein	1.0894633203175	1.04678680501482
group_137		Gene_Cstriatum4_01727			hypothetical protein	1.12844647242233	1.00383196323139
lnrK_1		Gene_Cstriatum4_01410			Transcriptional regulatory protein LnrK	0.917878291104812	1.01074161790462
rihB		Gene_Cstriatum4_02610			Pyrimidine-specific ribonucleoside hydrolase RihB	0.608543894037683	0.945263546394938
group_1372		Gene_Cstriatum4_02115			KsdD-like steroid dehydrogenase MSMEG_5835	0.870678382867854	1.0714993316712
pflB		Gene_Cstriatum4_01831			Formate acetyltransferase 1	0.996790835876911	1.02401905782981
group_1374		Gene_Cstriatum4_01712			hypothetical protein	1.12844647242233	0.854013405687416
group_1375		Gene_Cstriatum4_00678			hypothetical protein	1.15454318777593	1.30158004968004
mdlB		Gene_Cstriatum4_00324			Multidrug resistance-like ATP-binding protein MdlB	1.02651155546254	0.954794838357072
group_1377		Gene_Cstriatum4_01630			hypothetical protein	0.946393934949491	0.909761803949052
ptsH		Gene_Cstriatum4_01998			Phosphocarrier protein HPr	1.02271214959471	0.97549715806284
pdxS		Gene_Cstriatum4_01889			Pyridoxal 5'-phosphate synthase subunit PdxS	0.769919391171778	0.860206282194207
lepB_1		Gene_Cstriatum4_01160			Signal peptidase I	0.8974373779445	0.969464367405945
group_1380		Gene_Cstriatum4_02296			hypothetical protein	1.0892349726034	1.0454479264664
group_1381		Gene_Cstriatum4_00895			hypothetical protein	1.02404483487488	1.10494564446429
lacR		Gene_Cstriatum4_02512			Lactose phosphotransferase system repressor	0.769773611076051	0.766360353794482
fdhD		Gene_Cstriatum4_01281			Sulfur carrier protein FdhD	1.04989518436056	1.07607748470184
group_1384		Gene_Cstriatum4_00718			hypothetical protein	1.15454318777593	1.30158004968004
group_1385		Gene_Cstriatum4_02242			hypothetical protein	1.08775485158015	1.07047884380452
orn		Gene_Cstriatum4_02075			Oligoribonuclease	1.00263113537534	1.01980376416676
group_1387		Gene_Cstriatum4_01179			hypothetical protein	0.8974373779445	0.896512363614462
ahpD		Gene_Cstriatum4_02011			Alkyl hydroperoxide reductase AhpD	1.02271214959471	0.97549715806284
crt		Gene_Cstriatum4_02105			Short-chain-enoyl-CoA hydratase	0.870678382867854	1.04058979172108
gabR		Gene_Cstriatum4_01888			HTH-type transcriptional regulatory protein GabR	0.769919391171778	0.860206282194207
group_1390		Gene_Cstriatum4_02279			hypothetical protein	1.15290486583812	1.31621368163594
group_1391		Gene_Cstriatum4_01115			hypothetical protein	0.997396470292851	1.10157627761153
group_1392		Gene_Cstriatum4_01758			hypothetical protein	1.0894633203175	1.04678680501482
group_1393		Gene_Cstriatum4_01138			hypothetical protein	0.8974373779445	0.969464367405945
group_1394		Gene_Cstriatum4_01935			hypothetical protein	1.06407152972921	1.06786646639036
group_1395		Gene_Cstriatum4_02068			hypothetical protein	1.00263113537534	1.01980376416676
aroB		Gene_Cstriatum4_00972			3-dehydroquinate synthase	1.12270513768571	1.03065309463737
group_1397		Gene_Cstriatum4_00835			Universal stress protein Rv2005c	1.02404483487488	1.10494564446429
narY		Gene_Cstriatum4_01583			Respiratory nitrate reductase 2 beta chain	0.946393934949491	0.909761803949052
gltC_1		Gene_Cstriatum4_00848			HTH-type transcriptional regulator GltC	1.02404483487488	1.10494564446429
group_14		Gene_Cstriatum4_00811			hypothetical protein	1.00607382890382	0.993091501924152
group_140		Gene_Cstriatum4_00373			hypothetical protein	1.04754514188316	1.00474093524252
group_1400		Gene_Cstriatum4_01729			Baeyer-Villiger monooxygenase	1.12844647242233	1.00383196323139
group_1401		Gene_Cstriatum4_00906			hypothetical protein	1.02404483487488	1.10494564446429
hipO		Gene_Cstriatum4_01203			Hippurate hydrolase	0.8974373779445	0.896512363614462
gatD		Gene_Cstriatum4_01117			Lipid II isoglutaminyl synthase (glutamine-hydrolyzing) subunit GatD	0.997396470292851	1.10157627761153
group_1404		Gene_Cstriatum4_02455			hypothetical protein	0.921067123324225	1.09265395191019
elaA		Gene_Cstriatum4_00513			Protein ElaA	0.897472382070317	1
sodA		Gene_Cstriatum4_00849			Superoxide dismutase [Mn]	1.02404483487488	1.10494564446429
pnbA		Gene_Cstriatum4_00450			Para-nitrobenzyl esterase	1.04754514188316	1.00474093524252
group_1408		Gene_Cstriatum4_02243			hypothetical protein	1.08775485158015	1.07047884380452
folP2		Gene_Cstriatum4_00434			Inactive dihydropteroate synthase 2	1.04754514188316	1.00474093524252
group_141		Gene_Cstriatum4_01643			hypothetical protein	0.833373052705864	0.898063204598415
aspS		Gene_Cstriatum4_00982			Aspartate--tRNA(Asp/Asn) ligase	1.12270513768571	1.01775474192154
group_1411		Gene_Cstriatum4_01528			hypothetical protein	0.923291378167229	1.09855107298462
group_1412		Gene_Cstriatum4_00109			hypothetical protein	1	0.990352594175552
rplO		Gene_Cstriatum4_01274			50S ribosomal protein L15	1.04989518436056	1.07607748470184
group_1414		Gene_Cstriatum4_02012			hypothetical protein	1.0244220107384	1.04569644589403
group_1415		Gene_Cstriatum4_02173			Uncharacterized HTH-type transcriptional regulator Rv1985c	1.0749656893064	1.00170520770814
murD		Gene_Cstriatum4_01366			UDP-N-acetylmuramoylalanine--D-glutamate ligase	0.999264629334641	0.93134590498395
group_1417		Gene_Cstriatum4_01733			IS256 family transposase IS1132	1.12844647242233	1.00383196323139
group_1418		Gene_Cstriatum4_01305			hypothetical protein	1.04989518436056	1.07881033273164
ribH		Gene_Cstriatum4_00218			6,7-dimethyl-8-ribityllumazine synthase	1.02651155546254	0.963791988103764
group_142		Gene_Cstriatum4_00516			hypothetical protein	0.897472382070317	1
group_1420		Gene_Cstriatum4_02657			hypothetical protein	1.62771257729206	1.6432836900923
pknD_2		Gene_Cstriatum4_00713			Serine/threonine-protein kinase PknD	1.15454318777593	1.30158004968004
group_1422		Gene_Cstriatum4_01550			hypothetical protein	0.923291378167229	1.16838391812505
group_1423		Gene_Cstriatum4_02664			IS256 family transposase ISActu1	1.27313468603925	1.06239719410327
group_1424		Gene_Cstriatum4_01778			hypothetical protein	1.0894633203175	1.04678680501482
group_1425		Gene_Cstriatum4_01882			hypothetical protein	0.769919391171778	0.860206282194207
nrdD		Gene_Cstriatum4_01317			Anaerobic ribonucleoside-triphosphate reductase	1.04989518436056	1.07881033273164
irtB_3		Gene_Cstriatum4_02556			Iron import ATP-binding/permease protein IrtB	1.83455338379266	1.56765527028929
group_1428		Gene_Cstriatum4_01840			hypothetical protein	0.996790835876911	1.02401905782981
group_1429		Gene_Cstriatum4_01719			hypothetical protein	1.12844647242233	1.00383196323139
fgd		Gene_Cstriatum4_00994			F420-dependent glucose-6-phosphate dehydrogenase	1.12270513768571	1.01775474192154
group_1430		Gene_Cstriatum4_01853			hypothetical protein	0.769919391171778	0.860206282194207
dauR		Gene_Cstriatum4_01705			Transcriptional regulator DauR	1.12844647242233	1.15727364367457
group_1432		Gene_Cstriatum4_00774			hypothetical protein	1.00607382890382	0.993091501924152
group_1433	glnQ_2	Gene_Cstriatum4_00967			Glutamine transport ATP-binding protein GlnQ	1.12270513768571	1.03065309463737
group_1434		Gene_Cstriatum4_01489			hypothetical protein	0.923291378167229	1.10944165779374
group_1435		Gene_Cstriatum4_01793			hypothetical protein	1.0894633203175	1.04678680501482
group_1436		Gene_Cstriatum4_00424			Ferredoxin	1.04754514188316	1.00474093524252
accD5_2		Gene_Cstriatum4_00033			Probable propionyl-CoA carboxylase beta chain 5	1	0.956539604533953
suhB		Gene_Cstriatum4_02319			Fructose-1,6-bisphosphatase/inositol-1-monophosphatase	1.07482957985378	1.03557243679997
group_1439		Gene_Cstriatum4_00461			hypothetical protein	1.04754514188316	1.00474093524252
group_144		Gene_Cstriatum4_01162			hypothetical protein	0.8974373779445	0.896512363614462
leuC		Gene_Cstriatum4_00179			3-isopropylmalate dehydratase large subunit	1.02651155546254	1.04466
cysE		Gene_Cstriatum4_02047			Serine acetyltransferase	1.0244220107384	1.04569644589403
group_1442		Gene_Cstriatum4_00782			hypothetical protein	1.00607382890382	0.993091501924152
gltC_2		Gene_Cstriatum4_01225			HTH-type transcriptional regulator GltC	1.04989518436056	1.01698964210989
cysQ_1		Gene_Cstriatum4_00726			3'-phosphoadenosine 5'-phosphate phosphatase	1.00607382890382	0.993091501924152
group_1445		Gene_Cstriatum4_01656			hypothetical protein	0.833373052705864	0.898063204598415
group_1446		Gene_Cstriatum4_02211			hypothetical protein	1.11408036492851	1.04053306877954
purF		Gene_Cstriatum4_02023			Amidophosphoribosyltransferase	1.0244220107384	1.04569644589403
group_1448		Gene_Cstriatum4_00012			hypothetical protein	1	0.956539604533953
pstB1		Gene_Cstriatum4_02035			Phosphate import ATP-binding protein PstB 1	1.0244220107384	1.04569644589403
group_145		Gene_Cstriatum4_00263			hypothetical protein	1.02651155546254	0.963791988103764
ndk		Gene_Cstriatum4_02520			Nucleoside diphosphate kinase	1.08596354505604	1.13363309830328
group_1451		Gene_Cstriatum4_01673			hypothetical protein	0.833373052705864	0.898063204598415
group_1452		Gene_Cstriatum4_02410			Uncharacterized HIT-like protein Rv0759c	0.870822839831179	1
group_1453		Gene_Cstriatum4_02191			hypothetical protein	1.11408036492851	1.04053306877954
mca		Gene_Cstriatum4_00362			Mycothiol S-conjugate amidase	1.04754514188316	1.00474093524252
hisB		Gene_Cstriatum4_01217			Imidazoleglycerol-phosphate dehydratase	0.8974373779445	0.779763855738616
mazG		Gene_Cstriatum4_00348			Nucleoside triphosphate pyrophosphohydrolase	1.04754514188316	1.00474093524252
group_1457		Gene_Cstriatum4_01954			hypothetical protein	1.06407152972921	1.06786646639036
xylB_2		Gene_Cstriatum4_02511			Xylulose kinase	0.769773611076051	0.766360353794482
lcfB		Gene_Cstriatum4_01063			Long-chain-fatty-acid--CoA ligase	0.997396470292851	1.10157627761153
gabT_1		Gene_Cstriatum4_00107			4-aminobutyrate aminotransferase	1	0.990352594175552
group_1460		Gene_Cstriatum4_02468			hypothetical protein	1.21274751200538	1.16073787989541
group_1461		Gene_Cstriatum4_01332			hypothetical protein	0.999264629334641	0.93134590498395
group_1462		Gene_Cstriatum4_02526			hypothetical protein	1.00643349924074	0.898063204598415
lptB		Gene_Cstriatum4_02644			Lipopolysaccharide export system ATP-binding protein LptB	2.44516416304616	1.8978949870884
group_1464		Gene_Cstriatum4_01357			hypothetical protein	0.999264629334641	0.93134590498395
copA		Gene_Cstriatum4_02149			Copper-exporting P-type ATPase	1.19758102717359	1.32918199075415
group_1466		Gene_Cstriatum4_02215			IS3 family transposase IS3501	1.11408036492851	1.04053306877954
group_1467		Gene_Cstriatum4_00311			hypothetical protein	1.02651155546254	0.954794838357072
group_1468		Gene_Cstriatum4_01242			Uncharacterized protein Rv3421c	1.04989518436056	1.01698964210989
group_1469		Gene_Cstriatum4_01577			hypothetical protein	0.946393934949491	0.909761803949052
glyQS		Gene_Cstriatum4_01672			Glycine--tRNA ligase	0.833373052705864	0.898063204598415
menI		Gene_Cstriatum4_00308			1,4-dihydroxy-2-naphthoyl-CoA hydrolase	1.02651155546254	0.954794838357072
selA		Gene_Cstriatum4_00411			L-seryl-tRNA(Sec) selenium transferase	1.04754514188316	1.00474093524252
group_1472		Gene_Cstriatum4_01441			hypothetical protein	0.917878291104812	1.01074161790462
ppnK		Gene_Cstriatum4_00339			NAD kinase	1.02651155546254	0.954794838357072
group_1474		Gene_Cstriatum4_00335			hypothetical protein	1.02651155546254	0.954794838357072
group_1475		Gene_Cstriatum4_02627			hypothetical protein	1.20480359131663	1.11676771590721
dinG_5		Gene_Cstriatum4_02307			3'-5' exonuclease DinG	1.0892349726034	0.979081339818301
group_1477		Gene_Cstriatum4_01597			hypothetical protein	0.946393934949491	0.909761803949052
group_1478		Gene_Cstriatum4_01766			hypothetical protein	1.0894633203175	1.04678680501482
rplX		Gene_Cstriatum4_01286			50S ribosomal protein L24	1.04989518436056	1.07607748470184
mraZ		Gene_Cstriatum4_01374			Transcriptional regulator MraZ	0.999264629334641	0.93134590498395
group_1480		Gene_Cstriatum4_02263			hypothetical protein	1.15290486583812	1.31621368163594
group_1481		Gene_Cstriatum4_01419			hypothetical protein	0.917878291104812	1.01074161790462
group_1482		Gene_Cstriatum4_02519			hypothetical protein	1.08596354505604	1.13363309830328
group_1483		Gene_Cstriatum4_01413			hypothetical protein	0.917878291104812	1.01074161790462
group_1484		Gene_Cstriatum4_02446			hypothetical protein	0.921067123324225	1.09265395191019
mctB		Gene_Cstriatum4_00336			Copper transporter MctB	1.02651155546254	0.954794838357072
group_1486		Gene_Cstriatum4_00926			hypothetical protein	1.02404483487488	1.10494564446429
group_1487		Gene_Cstriatum4_02280			hypothetical protein	1.15290486583812	1.31621368163594
group_1488		Gene_Cstriatum4_00693			hypothetical protein	1.15454318777593	1.30158004968004
group_1489		Gene_Cstriatum4_00612			hypothetical protein	1.15454318777593	1.30158004968004
dinG_2		Gene_Cstriatum4_01330			3'-5' exonuclease DinG	0.999264629334641	0.93134590498395
acr3		Gene_Cstriatum4_02522			Arsenical-resistance protein Acr3	1.08596354505604	1.13363309830328
group_1491		Gene_Cstriatum4_02445			Probable multidrug-efflux transporter Rv1634	0.921067123324225	1.09265395191019
group_1492		Gene_Cstriatum4_00047			hypothetical protein	1	0.956539604533953
group_1493		Gene_Cstriatum4_02213			hypothetical protein	1.11408036492851	1.04053306877954
group_1494		Gene_Cstriatum4_01582			hypothetical protein	0.946393934949491	0.909761803949052
thiC		Gene_Cstriatum4_01165			Phosphomethylpyrimidine synthase	0.8974373779445	0.896512363614462
group_1496		Gene_Cstriatum4_00423			hypothetical protein	1.04754514188316	1.00474093524252
group_1497		Gene_Cstriatum4_02465			hypothetical protein	0.839026534221898	0.879362160243488
group_1498		Gene_Cstriatum4_00073			hypothetical protein	1	0.990352594175552
prfB		Gene_Cstriatum4_02320			Peptide chain release factor 2	1.07482957985378	1.03557243679997
group_15		Gene_Cstriatum4_00833			hypothetical protein	1.02404483487488	1.10494564446429
group_150		Gene_Cstriatum4_00901			Uncharacterized methyltransferase Rv0224c	1.02404483487488	1.10494564446429
aroG		Gene_Cstriatum4_01382			Phospho-2-dehydro-3-deoxyheptonate aldolase AroG	0.999264629334641	0.93134590498395
ghrA		Gene_Cstriatum4_01910			Glyoxylate/hydroxypyruvate reductase A	1.06407152972921	1.06786646639036
group_1502		Gene_Cstriatum4_01512			hypothetical protein	0.923291378167229	1.09855107298462
entH		Gene_Cstriatum4_02113			Proofreading thioesterase EntH	0.870678382867854	1.04058979172108
pafC		Gene_Cstriatum4_00287			Protein PafC	1.02651155546254	0.954794838357072
group_1505		Gene_Cstriatum4_00938			hypothetical protein	1.12270513768571	1.03689779805997
cdr		Gene_Cstriatum4_00078			Coenzyme A disulfide reductase	1	0.990352594175552
group_1507		Gene_Cstriatum4_02626			hypothetical protein	1.20480359131663	1.11676771590721
group_1508		Gene_Cstriatum4_01740			hypothetical protein	1.12844647242233	1.00383196323139
group_1509		Gene_Cstriatum4_00749			hypothetical protein	1.00607382890382	0.993091501924152
malP		Gene_Cstriatum4_01204			Maltodextrin phosphorylase	0.8974373779445	0.896512363614462
group_1510		Gene_Cstriatum4_00126			hypothetical protein	1	0.979948135051293
arcA		Gene_Cstriatum4_00097			Arginine deiminase	1	0.990352594175552
group_1512		Gene_Cstriatum4_00842			hypothetical protein	1.02404483487488	1.10494564446429
group_1513		Gene_Cstriatum4_00128			hypothetical protein	1	0.979948135051293
group_1514		Gene_Cstriatum4_01695			hypothetical protein	0.833373052705864	0.898063204598415
group_1515		Gene_Cstriatum4_00106			hypothetical protein	1	0.990352594175552
group_1516		Gene_Cstriatum4_00213			Putative methyltransferase Rv1407	1.02651155546254	0.963791988103764
lepA		Gene_Cstriatum4_01934			Elongation factor 4	1.06407152972921	1.06786646639036
pyrG		Gene_Cstriatum4_01790			CTP synthase	1.0894633203175	1.04678680501482
group_1519		Gene_Cstriatum4_02135			hypothetical protein	1.19758102717359	1.32918199075415
group_152		Gene_Cstriatum4_02305			hypothetical protein	1.0892349726034	0.979081339818301
group_1520		Gene_Cstriatum4_00722			hypothetical protein	1.00607382890382	0.993091501924152
acyP		Gene_Cstriatum4_01193			Acylphosphatase	0.8974373779445	0.896512363614462
sigB		Gene_Cstriatum4_01704			RNA polymerase sigma factor SigB	1.12844647242233	1.15727364367457
ddpC		Gene_Cstriatum4_02254			Probable D,D-dipeptide transport system permease protein DdpC	1.08775485158015	1.07047884380452
group_1524		Gene_Cstriatum4_02444			IS3 family transposase IS3502	1.29394559828209	1.28116238774832
group_1525		Gene_Cstriatum4_01579			hypothetical protein	0.946393934949491	0.909761803949052
group_1526		Gene_Cstriatum4_00489			hypothetical protein	0.897472382070317	1
group_1527		Gene_Cstriatum4_00480			hypothetical protein	1.04754514188316	1.00474093524252
ppk2		Gene_Cstriatum4_00819			Polyphosphate:GDP phosphotransferase	1.00607382890382	0.993091501924152
group_1529		Gene_Cstriatum4_01065			hypothetical protein	0.997396470292851	1.10157627761153
group_153		Gene_Cstriatum4_00600			hypothetical protein	0.897472382070317	1
group_1530		Gene_Cstriatum4_00172			hypothetical protein	1	1.07737727309702
group_1531		Gene_Cstriatum4_02257			hypothetical protein	1.08775485158015	1.07047884380452
group_1532		Gene_Cstriatum4_02030			hypothetical protein	1.0244220107384	1.04569644589403
group_1533		Gene_Cstriatum4_02187			IS256 family transposase ISActu1	1.0749656893064	1.00170520770814
mntA		Gene_Cstriatum4_01458			Manganese-binding lipoprotein MntA	0.917878291104812	1.01074161790462
group_1535		Gene_Cstriatum4_02612			hypothetical protein	0.608543894037683	0.945263546394938
rho		Gene_Cstriatum4_01592			Transcription termination factor Rho	0.946393934949491	0.909761803949052
group_1537		Gene_Cstriatum4_02663			IS3 family transposase ISAar26	8.23850117584213	6.91249275742977
rimI		Gene_Cstriatum4_01241			N-alpha-acetyltransferase RimI	1.04989518436056	1.01698964210989
group_1539		Gene_Cstriatum4_00266			UPF0098 protein Rv2140c	1.02651155546254	0.963791988103764
pckG		Gene_Cstriatum4_00900			Phosphoenolpyruvate carboxykinase [GTP]	1.02404483487488	1.10494564446429
group_1540		Gene_Cstriatum4_01946			hypothetical protein	1.06407152972921	1.06786646639036
bcrA_2		Gene_Cstriatum4_01411			Bacitracin transport ATP-binding protein BcrA	0.917878291104812	1.01074161790462
group_1542		Gene_Cstriatum4_02531			hypothetical protein	1.00643349924074	0.898063204598415
group_1543		Gene_Cstriatum4_01876			hypothetical protein	0.769919391171778	0.860206282194207
group_1544		Gene_Cstriatum4_01860			hypothetical protein	0.769919391171778	0.860206282194207
selB		Gene_Cstriatum4_00412			Selenocysteine-specific elongation factor	1.04754514188316	1.00474093524252
group_1546		Gene_Cstriatum4_00414			hypothetical protein	1.04754514188316	1.00474093524252
cysNC		Gene_Cstriatum4_02506			Bifunctional enzyme CysN/CysC	0.995628148864615	1.10494564446429
group_1548		Gene_Cstriatum4_00965			hypothetical protein	1.12270513768571	1.03065309463737
qcrA		Gene_Cstriatum4_01391			Cytochrome bc1 complex Rieske iron-sulfur subunit	0.999264629334641	1.05659297689093
group_155		Gene_Cstriatum4_02374			hypothetical protein	1.15163188084615	1.1127721899381
group_1550		Gene_Cstriatum4_01664			hypothetical protein	0.833373052705864	0.898063204598415
puuC		Gene_Cstriatum4_00633			NADP/NAD-dependent aldehyde dehydrogenase PuuC	1.15454318777593	1.30158004968004
group_1552		Gene_Cstriatum4_00813			hypothetical protein	1.00607382890382	0.993091501924152
catM		Gene_Cstriatum4_02082			HTH-type transcriptional regulator CatM	1.00263113537534	1.01980376416676
group_1554		Gene_Cstriatum4_01496			hypothetical protein	0.923291378167229	1.10944165779374
guaA		Gene_Cstriatum4_01224			GMP synthase [glutamine-hydrolyzing]	1.04989518436056	1.01698964210989
ohrB		Gene_Cstriatum4_01481			Organic hydroperoxide resistance protein OhrB	0.923291378167229	1.10944165779374
group_1557		Gene_Cstriatum4_02019			hypothetical protein	1.0244220107384	1.04569644589403
group_1558		Gene_Cstriatum4_00941			hypothetical protein	1.12270513768571	1.03689779805997
group_1559		Gene_Cstriatum4_02209			hypothetical protein	1.11408036492851	1.04053306877954
lutB		Gene_Cstriatum4_01566			Lactate utilization protein B	0.946393934949491	0.909761803949052
group_1560		Gene_Cstriatum4_01230			hypothetical protein	1.04989518436056	1.01698964210989
zur		Gene_Cstriatum4_01674			Zinc uptake regulation protein	0.833373052705864	0.898063204598415
group_1562		Gene_Cstriatum4_00100			hypothetical protein	1	0.990352594175552
group_1563		Gene_Cstriatum4_00521			hypothetical protein	0.897472382070317	1
fadF		Gene_Cstriatum4_00925			Probable iron-sulfur-binding oxidoreductase FadF	1.02404483487488	1.10494564446429
group_1565		Gene_Cstriatum4_02217			hypothetical protein	1.12089961614751	1.16838391812505
fprA		Gene_Cstriatum4_00124			NADPH-ferredoxin reductase FprA	1	0.979948135051293
group_1567		Gene_Cstriatum4_02658			hypothetical protein	1.62771257729206	1.6432836900923
group_1568		Gene_Cstriatum4_02661			hypothetical protein	7.60408048352551	6.32613640021142
group_1569		Gene_Cstriatum4_01911			hypothetical protein	1.06407152972921	1.06786646639036
group_157		Gene_Cstriatum4_02383			hypothetical protein	1.16578342614149	1.11182789558483
group_1570		Gene_Cstriatum4_02233			hypothetical protein	1.08775485158015	1.07047884380452
group_1571		Gene_Cstriatum4_00176			hypothetical protein	1.02651155546254	1.04466
opuCA		Gene_Cstriatum4_00494			Glycine betaine/carnitine/choline transport ATP-binding protein OpuCA	0.897472382070317	1
group_1573		Gene_Cstriatum4_00887			Long-chain-fatty-acid--AMP ligase FadD32	1.02404483487488	1.10494564446429
npt		Gene_Cstriatum4_02495			4'-phosphopantetheinyl transferase Npt	0.764218339235797	0.809512214491453
fadI		Gene_Cstriatum4_02018			3-ketoacyl-CoA thiolase FadI	1.0244220107384	1.04569644589403
glgB		Gene_Cstriatum4_01614			1,4-alpha-glucan branching enzyme GlgB	0.946393934949491	0.909761803949052
moaA2		Gene_Cstriatum4_01590			GTP 3',8-cyclase 2	0.946393934949491	0.909761803949052
hflX		Gene_Cstriatum4_01996			GTPase HflX	1.02271214959471	0.97549715806284
group_1579		Gene_Cstriatum4_00734			hypothetical protein	1.00607382890382	0.993091501924152
irtB_2		Gene_Cstriatum4_02447			Iron import ATP-binding/permease protein IrtB	0.921067123324225	1.09265395191019
group_1580		Gene_Cstriatum4_02276			hypothetical protein	1.15290486583812	1.31621368163594
group_1581		Gene_Cstriatum4_01765			hypothetical protein	1.0894633203175	1.04678680501482
group_1582		Gene_Cstriatum4_02324			hypothetical protein	1.07482957985378	1.03557243679997
group_1583		Gene_Cstriatum4_00836			hypothetical protein	1.02404483487488	1.10494564446429
zntB		Gene_Cstriatum4_00307			Zinc transport protein ZntB	1.02651155546254	0.954794838357072
group_1585		Gene_Cstriatum4_00874			hypothetical protein	1.02404483487488	1.10494564446429
group_1586		Gene_Cstriatum4_02362			hypothetical protein	1.15163188084615	1.1127721899381
group_1587		Gene_Cstriatum4_00010			hypothetical protein	1	0.956539604533953
ygbN		Gene_Cstriatum4_01721			Inner membrane permease YgbN	1.12844647242233	1.00383196323139
aspT		Gene_Cstriatum4_01244			Aspartate/alanine antiporter	1.04989518436056	1.01698964210989
group_159		Gene_Cstriatum4_02476			hypothetical protein	1.21274751200538	1.16073787989541
group_1590		Gene_Cstriatum4_00656			hypothetical protein	1.15454318777593	1.30158004968004
fepC		Gene_Cstriatum4_00483			Ferric enterobactin transport ATP-binding protein FepC	0.897472382070317	1
sseA		Gene_Cstriatum4_00025			Putative thiosulfate sulfurtransferase SseA	1	0.956539604533953
group_1593		Gene_Cstriatum4_02164			hypothetical protein	1.0749656893064	1.00170520770814
group_1594		Gene_Cstriatum4_02583			hypothetical protein	1.45663331024479	1.40721533839428
group_1595		Gene_Cstriatum4_01450			hypothetical protein	0.917878291104812	1.01074161790462
group_1596		Gene_Cstriatum4_02660			IS256 family transposase ISCre1	4.25135147237481	4.15620485544974
group_1597		Gene_Cstriatum4_00205			hypothetical protein	1.02651155546254	0.963327759716568
cof		Gene_Cstriatum4_02160			HMP-PP phosphatase	1.0749656893064	1.00170520770814
group_1599		Gene_Cstriatum4_02058			hypothetical protein	1.00263113537534	1.01980376416676
group_16		Gene_Cstriatum4_00927			hypothetical protein	1.02404483487488	1.10494564446429
pdxT		Gene_Cstriatum4_01890			Pyridoxal 5'-phosphate synthase subunit PdxT	0.769919391171778	0.860206282194207
xerD		Gene_Cstriatum4_00334			Tyrosine recombinase XerD	1.02651155546254	0.954794838357072
dnaJ1		Gene_Cstriatum4_00486			Chaperone protein DnaJ 1	0.897472382070317	1
dnaA		Gene_Cstriatum4_00672			Chromosomal replication initiator protein DnaA	1.15454318777593	1.30158004968004
rpoA		Gene_Cstriatum4_01265			DNA-directed RNA polymerase subunit alpha	1.04989518436056	1.07607748470184
group_1604		Gene_Cstriatum4_00301			hypothetical protein	1.02651155546254	0.954794838357072
group_1605		Gene_Cstriatum4_02591			hypothetical protein	2.16520769036141	1.95491015750217
group_1606		Gene_Cstriatum4_00872			hypothetical protein	1.02404483487488	1.10494564446429
group_1607		Gene_Cstriatum4_01658			hypothetical protein	0.833373052705864	0.898063204598415
pstP		Gene_Cstriatum4_00716			PP2C-family Ser/Thr phosphatase	1.15454318777593	1.30158004968004
group_1609		Gene_Cstriatum4_02449			hypothetical protein	0.921067123324225	1.09265395191019
bmr3		Gene_Cstriatum4_00376			Multidrug resistance protein 3	1.04754514188316	1.00474093524252
glxR		Gene_Cstriatum4_01094			CRP-like cAMP-activated global transcriptional regulator	0.997396470292851	1.10157627761153
group_1611		Gene_Cstriatum4_00626			hypothetical protein	1.15454318777593	1.30158004968004
group_1612		Gene_Cstriatum4_00873			hypothetical protein	1.02404483487488	1.10494564446429
sauU		Gene_Cstriatum4_01785			Probable sulfoacetate transporter SauU	1.0894633203175	1.04678680501482
putP		Gene_Cstriatum4_00473			High-affinity proline transporter PutP	1.04754514188316	1.00474093524252
group_1615		Gene_Cstriatum4_01184			hypothetical protein	0.8974373779445	0.896512363614462
group_1616		Gene_Cstriatum4_01926			hypothetical protein	1.06407152972921	1.06786646639036
group_1617		Gene_Cstriatum4_00888			hypothetical protein	1.02404483487488	1.10494564446429
map-1		Gene_Cstriatum4_01271			Methionine aminopeptidase 1	1.04989518436056	1.07607748470184
gatB		Gene_Cstriatum4_02168			Aspartyl/glutamyl-tRNA(Asn/Gln) amidotransferase subunit B	1.0749656893064	1.00170520770814
glnH		Gene_Cstriatum4_01985			ABC transporter glutamine-binding protein GlnH	1.02271214959471	0.97549715806284
group_1620		Gene_Cstriatum4_02080			hypothetical protein	1.00263113537534	1.01980376416676
group_1621		Gene_Cstriatum4_01560			hypothetical protein	0.923291378167229	1.16838391812505
purE		Gene_Cstriatum4_00050			N5-carboxyaminoimidazole ribonucleotide mutase	1	0.956539604533953
dcuB		Gene_Cstriatum4_00327			Anaerobic C4-dicarboxylate transporter DcuB	1.02651155546254	0.954794838357072
group_1624		Gene_Cstriatum4_02225			hypothetical protein	1.12089961614751	1.16838391812505
secF		Gene_Cstriatum4_01009			Protein translocase subunit SecF	1.12270513768571	1.01775474192154
purM		Gene_Cstriatum4_02024			Phosphoribosylformylglycinamidine cyclo-ligase	1.0244220107384	1.04569644589403
tal		Gene_Cstriatum4_00231			Transaldolase	1.02651155546254	0.963791988103764
group_1628		Gene_Cstriatum4_01759			hypothetical protein	1.0894633203175	1.04678680501482
sdaC_1		Gene_Cstriatum4_00096			Serine transporter	1	0.990352594175552
murI		Gene_Cstriatum4_01823			Glutamate racemase	0.996790835876911	1.02401905782981
ruvA		Gene_Cstriatum4_01013			Holliday junction ATP-dependent DNA helicase RuvA	1.12270513768571	1.01775474192154
ligA		Gene_Cstriatum4_02159			DNA ligase A	1.0749656893064	1.00170520770814
trpC_1		Gene_Cstriatum4_00642			Tryptophan biosynthesis protein TrpCF	1.15454318777593	1.30158004968004
group_1633		Gene_Cstriatum4_01589			hypothetical protein	0.946393934949491	0.909761803949052
menF_2		Gene_Cstriatum4_02304			Putative isochorismate synthase MenF	1.0892349726034	0.979081339818301
infC		Gene_Cstriatum4_00948			Translation initiation factor IF-3	1.12270513768571	1.03689779805997
group_1636		Gene_Cstriatum4_02395			hypothetical protein	1.16578342614149	1.11182789558483
gcvH		Gene_Cstriatum4_02461			Glycine cleavage system H protein	0.839026534221898	0.879362160243488
pafA		Gene_Cstriatum4_00285			Pup--protein ligase	1.02651155546254	0.954794838357072
group_1639		Gene_Cstriatum4_00077			hypothetical protein	1	0.990352594175552
group_164		Gene_Cstriatum4_01988			hypothetical protein	1.02271214959471	0.97549715806284
sasA		Gene_Cstriatum4_02409			Adaptive-response sensory-kinase SasA	0.870822839831179	1
group_1641		Gene_Cstriatum4_00885			hypothetical protein	1.02404483487488	1.10494564446429
kdpD		Gene_Cstriatum4_02108			Sensor protein KdpD	0.870678382867854	1.04058979172108
group_1643		Gene_Cstriatum4_00072			Putative hydro-lyase PSPTO_5379	1	0.990352594175552
group_1644		Gene_Cstriatum4_01755			hypothetical protein	1.0894633203175	1.04678680501482
clsA		Gene_Cstriatum4_00526			Cardiolipin synthase A	0.897472382070317	1
zupT_2		Gene_Cstriatum4_00416			Zinc transporter ZupT	1.04754514188316	1.00474093524252
frr		Gene_Cstriatum4_01149			Ribosome-recycling factor	0.8974373779445	0.969464367405945
group_1648		Gene_Cstriatum4_01734			hypothetical protein	1.12844647242233	1.00383196323139
group_1649		Gene_Cstriatum4_01947			hypothetical protein	1.06407152972921	1.06786646639036
group_165		Gene_Cstriatum4_02606			hypothetical protein	3.32425894263627	2.68995884443348
group_1650		Gene_Cstriatum4_01037			hypothetical protein	0.997396470292851	1.10157627761153
xerC_3		Gene_Cstriatum4_02247			Tyrosine recombinase XerC	1.08775485158015	1.07047884380452
group_1652		Gene_Cstriatum4_00439			hypothetical protein	1.04754514188316	1.00474093524252
murE		Gene_Cstriatum4_01369			UDP-N-acetylmuramoyl-L-alanyl-D-glutamate--2,6-diaminopimelate ligase	0.999264629334641	0.93134590498395
group_1654		Gene_Cstriatum4_02282			hypothetical protein	1.15290486583812	1.31621368163594
group_1655		Gene_Cstriatum4_01763			hypothetical protein	1.0894633203175	1.04678680501482
group_1656		Gene_Cstriatum4_00825			hypothetical protein	1.00607382890382	0.993091501924152
group_1657		Gene_Cstriatum4_00624			hypothetical protein	1.15454318777593	1.30158004968004
atpD		Gene_Cstriatum4_01605			ATP synthase subunit beta	0.946393934949491	0.909761803949052
hemE		Gene_Cstriatum4_01431			Uroporphyrinogen decarboxylase	0.917878291104812	1.01074161790462
group_166		Gene_Cstriatum4_00127			hypothetical protein	1	0.979948135051293
gap2_2		Gene_Cstriatum4_00224			Glyceraldehyde-3-phosphate dehydrogenase 2	1.02651155546254	0.963791988103764
group_1661		Gene_Cstriatum4_02284			hypothetical protein	1.15290486583812	1.31621368163594
group_1662	gap2_1	Gene_Cstriatum4_00818			Glyceraldehyde-3-phosphate dehydrogenase-like protein	1.00607382890382	0.993091501924152
baeB		Gene_Cstriatum4_01060			Probable polyketide biosynthesis zinc-dependent hydrolase BaeB	0.997396470292851	1.10157627761153
group_1664		Gene_Cstriatum4_00622			hypothetical protein	1.15454318777593	1.30158004968004
ppiA		Gene_Cstriatum4_00703			Peptidyl-prolyl cis-trans isomerase A	1.15454318777593	1.30158004968004
group_1666		Gene_Cstriatum4_02277			hypothetical protein	1.15290486583812	1.31621368163594
group_1667		Gene_Cstriatum4_00584			hypothetical protein	0.897472382070317	1
msrP		Gene_Cstriatum4_01222			Protein-methionine-sulfoxide reductase catalytic subunit MsrP	0.8974373779445	1.04433242022217
group_1669		Gene_Cstriatum4_01962			hypothetical protein	1.02271214959471	0.97549715806284
group_167		Gene_Cstriatum4_01017			hypothetical protein	1.12270513768571	1.01775474192154
group_1670		Gene_Cstriatum4_02394			hypothetical protein	1.16578342614149	1.11182789558483
group_1671		Gene_Cstriatum4_01822			hypothetical protein	0.996790835876911	1.02401905782981
scpB		Gene_Cstriatum4_00331			Segregation and condensation protein B	1.02651155546254	0.954794838357072
group_1673		Gene_Cstriatum4_01795			hypothetical protein	1.0894633203175	1.05517894789544
group_1674		Gene_Cstriatum4_01904			hypothetical protein	0.769919391171778	0.860206282194207
paaK		Gene_Cstriatum4_02095			Phenylacetate-coenzyme A ligase	0.870678382867854	1.04058979172108
group_1676		Gene_Cstriatum4_01662			hypothetical protein	0.833373052705864	0.898063204598415
group_1677		Gene_Cstriatum4_02436			hypothetical protein	1.29394559828209	1.28116238774832
aftC		Gene_Cstriatum4_02339			Alpha-(1->3)-arabinofuranosyltransferase	1.06119917554027	0.945263546394938
alaC		Gene_Cstriatum4_00425			Glutamate-pyruvate aminotransferase AlaC	1.04754514188316	1.00474093524252
group_168		Gene_Cstriatum4_01792			hypothetical protein	1.0894633203175	1.04678680501482
nusB		Gene_Cstriatum4_00968			Transcription antitermination protein NusB	1.12270513768571	1.03065309463737
group_1681		Gene_Cstriatum4_02313			IS3 family transposase IS3501	1.07482957985378	1.03557243679997
group_1682		Gene_Cstriatum4_01657			hypothetical protein	0.833373052705864	0.898063204598415
rpf2		Gene_Cstriatum4_00794			Resuscitation-promoting factor Rpf2	1.00607382890382	0.993091501924152
group_1684		Gene_Cstriatum4_00618			hypothetical protein	1.15454318777593	1.30158004968004
ribBA		Gene_Cstriatum4_00217			Riboflavin biosynthesis protein RibBA	1.02651155546254	0.963791988103764
group_1686		Gene_Cstriatum4_00837			hypothetical protein	1.02404483487488	1.10494564446429
ykoD_2		Gene_Cstriatum4_02421			Putative HMP/thiamine import ATP-binding protein YkoD	0.905021843045573	0.830629213384923
liaR_3		Gene_Cstriatum4_02127			Transcriptional regulatory protein LiaR	1.19758102717359	1.32918199075415
group_1689		Gene_Cstriatum4_00773			hypothetical protein	1.00607382890382	0.993091501924152
dtpT_1		Gene_Cstriatum4_02288			Di-/tripeptide transporter	1.15290486583812	1.31621368163594
group_1690		Gene_Cstriatum4_02673			hypothetical protein	3.22813710051342	2.40978483655704
yknY_1		Gene_Cstriatum4_00750			Uncharacterized ABC transporter ATP-binding protein YknY	1.00607382890382	0.993091501924152
group_1692		Gene_Cstriatum4_02420			hypothetical protein	0.905021843045573	0.830629213384923
group_1693	def_2	Gene_Cstriatum4_00529			Peptide deformylase	0.897472382070317	1
group_1694		Gene_Cstriatum4_02238			hypothetical protein	1.08775485158015	1.07047884380452
paaD		Gene_Cstriatum4_02101			Putative 1,2-phenylacetyl-CoA epoxidase, subunit D	0.870678382867854	1.04058979172108
group_1696		Gene_Cstriatum4_01856			hypothetical protein	0.769919391171778	0.860206282194207
group_1697		Gene_Cstriatum4_00229			hypothetical protein	1.02651155546254	0.963791988103764
tesB		Gene_Cstriatum4_01016			Acyl-CoA thioesterase 2	1.12270513768571	1.01775474192154
group_1699		Gene_Cstriatum4_02502			hypothetical protein	0.995628148864615	1.10494564446429
aroE		Gene_Cstriatum4_00976			Shikimate dehydrogenase (NADP(+))	1.12270513768571	1.03065309463737
folC		Gene_Cstriatum4_02384			Dihydrofolate synthase/folylpolyglutamate synthase	1.16578342614149	1.11182789558483
betP		Gene_Cstriatum4_00788			Glycine betaine transporter BetP	1.00607382890382	0.993091501924152
group_1701		Gene_Cstriatum4_00799			hypothetical protein	1.00607382890382	0.993091501924152
metE		Gene_Cstriatum4_00701			5-methyltetrahydropteroyltriglutamate--homocysteine methyltransferase	1.15454318777593	1.30158004968004
carB_1		Gene_Cstriatum4_00024			Carbamoyl-phosphate synthase large chain	1	0.956539604533953
glnA_1		Gene_Cstriatum4_01779			Glutamine synthetase	1.0894633203175	1.04678680501482
group_1705		Gene_Cstriatum4_00456			hypothetical protein	1.04754514188316	1.00474093524252
argO		Gene_Cstriatum4_02172			Arginine exporter protein ArgO	1.0749656893064	1.00170520770814
metP		Gene_Cstriatum4_01861			Methionine import system permease protein MetP	0.769919391171778	0.860206282194207
algC		Gene_Cstriatum4_00123			Phosphomannomutase/phosphoglucomutase	1	0.979948135051293
group_1709		Gene_Cstriatum4_02350			hypothetical protein	1.06119917554027	0.945263546394938
group_171		Gene_Cstriatum4_02379			hypothetical protein	1.15163188084615	1.1127721899381
group_1710		Gene_Cstriatum4_00026			hypothetical protein	1	0.956539604533953
yedE		Gene_Cstriatum4_00407			UPF0394 inner membrane protein YedE	1.04754514188316	1.00474093524252
group_1712		Gene_Cstriatum4_01499			Putative acetyltransferase SA2342	0.923291378167229	1.09855107298462
group_1713		Gene_Cstriatum4_00157			hypothetical protein	1	1.07737727309702
deoR		Gene_Cstriatum4_01651			Deoxyribonucleoside regulator	0.833373052705864	0.898063204598415
pinR		Gene_Cstriatum4_02595			Serine recombinase PinR	2.73399211379836	2.70019850617004
kdpC		Gene_Cstriatum4_02109			Potassium-transporting ATPase KdpC subunit	0.870678382867854	1.04058979172108
dprE2		Gene_Cstriatum4_01520			Decaprenylphosphoryl-2-keto-beta-D-erythro-pentose reductase	0.923291378167229	1.09855107298462
nplT		Gene_Cstriatum4_02315			Neopullulanase	1.07482957985378	1.03557243679997
group_1719		Gene_Cstriatum4_01798			hypothetical protein	1.0894633203175	1.05517894789544
group_172		Gene_Cstriatum4_00558			Carboxypeptidase Rv3627c	0.897472382070317	1
group_1720		Gene_Cstriatum4_01976			hypothetical protein	1.02271214959471	0.97549715806284
group_1721		Gene_Cstriatum4_02550			hypothetical protein	3.12013746417394	2.6093637329321
group_1722		Gene_Cstriatum4_00294			hypothetical protein	1.02651155546254	0.954794838357072
group_1723		Gene_Cstriatum4_00689			Putative 3-methyladenine DNA glycosylase	1.15454318777593	1.30158004968004
group_1724		Gene_Cstriatum4_00408			hypothetical protein	1.04754514188316	1.00474093524252
group_1725		Gene_Cstriatum4_00399			hypothetical protein	1.04754514188316	1.00474093524252
group_1726		Gene_Cstriatum4_02417			hypothetical protein	0.870822839831179	1
rpmA		Gene_Cstriatum4_02516			50S ribosomal protein L27	1.08596354505604	1.13363309830328
group_1728		Gene_Cstriatum4_01484			hypothetical protein	0.923291378167229	1.10944165779374
group_1729		Gene_Cstriatum4_01957			hypothetical protein	1.06407152972921	1.06786646639036
group_173		Gene_Cstriatum4_00455			hypothetical protein	1.04754514188316	1.00474093524252
group_1730		Gene_Cstriatum4_01352			hypothetical protein	0.999264629334641	0.93134590498395
group_1731		Gene_Cstriatum4_02176			hypothetical protein	1.0749656893064	1.00170520770814
group_1732		Gene_Cstriatum4_00566			hypothetical protein	0.897472382070317	1
group_1733		Gene_Cstriatum4_00103			hypothetical protein	1	0.990352594175552
group_1734		Gene_Cstriatum4_02161			hypothetical protein	1.0749656893064	1.00170520770814
fba		Gene_Cstriatum4_00506			Fructose-bisphosphate aldolase	0.897472382070317	1
group_1736		Gene_Cstriatum4_01879			hypothetical protein	0.769919391171778	0.860206282194207
group_1737		Gene_Cstriatum4_00762			hypothetical protein	1.00607382890382	0.993091501924152
smc		Gene_Cstriatum4_01192			Chromosome partition protein Smc	0.8974373779445	0.896512363614462
group_1739		Gene_Cstriatum4_01854			hypothetical protein	0.769919391171778	0.860206282194207
group_174		Gene_Cstriatum4_02275			hypothetical protein	1.15290486583812	1.31621368163594
group_1740		Gene_Cstriatum4_01771			hypothetical protein	1.0894633203175	1.04678680501482
prpC2		Gene_Cstriatum4_00019			2-methylcitrate synthase 2	1	0.956539604533953
group_1742		Gene_Cstriatum4_00531			hypothetical protein	0.897472382070317	1
group_1743		Gene_Cstriatum4_00697			hypothetical protein	1.15454318777593	1.30158004968004
group_1744		Gene_Cstriatum4_00490			hypothetical protein	0.897472382070317	1
grpE		Gene_Cstriatum4_00485			Protein GrpE	0.897472382070317	1
group_1746		Gene_Cstriatum4_01331			hypothetical protein	0.999264629334641	0.93134590498395
casC		Gene_Cstriatum4_01956			CRISPR system Cascade subunit CasC	1.06407152972921	1.06786646639036
group_1748		Gene_Cstriatum4_00751			hypothetical protein	1.00607382890382	0.993091501924152
dapE_3		Gene_Cstriatum4_02272			Succinyl-diaminopimelate desuccinylase	1.15290486583812	1.31621368163594
group_175	pth_2	Gene_Cstriatum4_00821			Peptidyl-tRNA hydrolase	1.00607382890382	0.993091501924152
regX3		Gene_Cstriatum4_01416			Sensory transduction protein regX3	0.917878291104812	1.01074161790462
yclQ		Gene_Cstriatum4_02332			Petrobactin-binding protein YclQ	1.07482957985378	1.03557243679997
rplI		Gene_Cstriatum4_02144			50S ribosomal protein L9	1.19758102717359	1.32918199075415
group_1753		Gene_Cstriatum4_02640			hypothetical protein	2.34426122701397	2.40491006951562
group_1754		Gene_Cstriatum4_00252			UPF0210 protein SP_0239	1.02651155546254	0.963791988103764
ykoE		Gene_Cstriatum4_01322			Putative HMP/thiamine permease protein YkoE	1.04989518436056	1.07881033273164
group_1756		Gene_Cstriatum4_02140			hypothetical protein	1.19758102717359	1.32918199075415
pafB		Gene_Cstriatum4_00286			Protein PafB	1.02651155546254	0.954794838357072
group_1758		Gene_Cstriatum4_01383			3'-5' exoribonuclease Rv2179c	0.999264629334641	0.93134590498395
glyA1		Gene_Cstriatum4_00367			Serine hydroxymethyltransferase 1	1.04754514188316	1.00474093524252
group_176		Gene_Cstriatum4_01032			hypothetical protein	0.997396470292851	1.10157627761153
group_1760		Gene_Cstriatum4_01490			hypothetical protein	0.923291378167229	1.10944165779374
murJ		Gene_Cstriatum4_00658			lipid II flippase MurJ	1.15454318777593	1.30158004968004
kipR		Gene_Cstriatum4_00178			HTH-type transcriptional regulator KipR	1.02651155546254	1.04466
ftsZ		Gene_Cstriatum4_01361			Cell division protein FtsZ	0.999264629334641	0.93134590498395
rpiB		Gene_Cstriatum4_02478			Ribose-5-phosphate isomerase B	1.21274751200538	1.16073787989541
group_1765		Gene_Cstriatum4_02639			hypothetical protein	2.34426122701397	2.40491006951562
trxB		Gene_Cstriatum4_00662			Thioredoxin reductase	1.15454318777593	1.30158004968004
group_1767		Gene_Cstriatum4_01258			hypothetical protein	1.04989518436056	1.01698964210989
pstS2		Gene_Cstriatum4_02032			Phosphate-binding protein PstS2	1.0244220107384	1.04569644589403
group_1769		Gene_Cstriatum4_00594			Uncharacterized ABC transporter ATP-binding protein HI_1470	0.897472382070317	1
dus		Gene_Cstriatum4_02037			Probable tRNA-dihydrouridine synthase	1.0244220107384	1.04569644589403
pheA		Gene_Cstriatum4_00858			Prephenate dehydratase	1.02404483487488	1.10494564446429
group_1771		Gene_Cstriatum4_00990			hypothetical protein	1.12270513768571	1.01775474192154
group_1772		Gene_Cstriatum4_01389			Probable endopeptidase cgR_2070	0.999264629334641	1.05659297689093
group_1773		Gene_Cstriatum4_00915			hypothetical protein	1.02404483487488	1.10494564446429
group_1774		Gene_Cstriatum4_02621			hypothetical protein	0.927421574063147	0.947389443339756
group_1775		Gene_Cstriatum4_01741			hypothetical protein	1.12844647242233	1.00383196323139
group_1776		Gene_Cstriatum4_02170			hypothetical protein	1.0749656893064	1.00170520770814
group_1777		Gene_Cstriatum4_01338			hypothetical protein	0.999264629334641	0.93134590498395
group_1778		Gene_Cstriatum4_00413			hypothetical protein	1.04754514188316	1.00474093524252
group_1779		Gene_Cstriatum4_01507			hypothetical protein	0.923291378167229	1.09855107298462
group_178		Gene_Cstriatum4_02268			hypothetical protein	1.15290486583812	1.31621368163594
group_1780		Gene_Cstriatum4_00166			hypothetical protein	1	1.07737727309702
argB		Gene_Cstriatum4_00935			Acetylglutamate kinase	1.12270513768571	1.03689779805997
group_1782		Gene_Cstriatum4_00758			hypothetical protein	1.00607382890382	0.993091501924152
group_1783		Gene_Cstriatum4_00318			hypothetical protein	1.02651155546254	0.954794838357072
group_1784		Gene_Cstriatum4_01066			Uncharacterized protein Rv1319c	0.997396470292851	1.10157627761153
group_1785		Gene_Cstriatum4_02347			hypothetical protein	1.06119917554027	0.945263546394938
group_1786		Gene_Cstriatum4_02615			hypothetical protein	2.35540266687519	2.03343027653491
group_1787		Gene_Cstriatum4_00098			hypothetical protein	1	0.990352594175552
cmk		Gene_Cstriatum4_00329			Cytidylate kinase	1.02651155546254	0.954794838357072
rlmB_2		Gene_Cstriatum4_02201			23S rRNA (guanosine-2'-O-)-methyltransferase RlmB	1.11408036492851	1.04053306877954
group_179		Gene_Cstriatum4_02548			hypothetical protein	3.12013746417394	2.6093637329321
galE		Gene_Cstriatum4_01702			UDP-glucose 4-epimerase	1.12844647242233	1.15727364367457
group_1791		Gene_Cstriatum4_00421			Probable monoacyl phosphatidylinositol tetramannoside-binding protein LpqW	1.04754514188316	1.00474093524252
oppC		Gene_Cstriatum4_01087			Oligopeptide transport system permease protein OppC	0.997396470292851	1.10157627761153
mmsB		Gene_Cstriatum4_01438			3-hydroxyisobutyrate dehydrogenase	0.917878291104812	1.01074161790462
miaA		Gene_Cstriatum4_01992			tRNA dimethylallyltransferase	1.02271214959471	0.97549715806284
group_1795		Gene_Cstriatum4_02641			hypothetical protein	2.36797562515789	1.85101686764592
group_1796		Gene_Cstriatum4_00079			hypothetical protein	1	0.990352594175552
rpsC		Gene_Cstriatum4_01297			30S ribosomal protein S3	1.04989518436056	1.07881033273164
dnaG		Gene_Cstriatum4_01663			DNA primase	0.833373052705864	0.898063204598415
group_1799		Gene_Cstriatum4_00070			hypothetical protein	1	0.990352594175552
mltG		Gene_Cstriatum4_00977			Endolytic murein transglycosylase	1.12270513768571	0.782844144202802
group_180		Gene_Cstriatum4_00845			hypothetical protein	1.02404483487488	1.10494564446429
group_1800		Gene_Cstriatum4_02293			hypothetical protein	1.0892349726034	1.0454479264664
group_1801		Gene_Cstriatum4_00999			hypothetical protein	1.12270513768571	1.01775474192154
mgtA_2		Gene_Cstriatum4_01468			GDP-mannose-dependent alpha-mannosyltransferase	0.917878291104812	1.01074161790462
sugB		Gene_Cstriatum4_00040			Trehalose transport system permease protein SugB	1	0.956539604533953
group_1804		Gene_Cstriatum4_00635			hypothetical protein	1.15454318777593	1.30158004968004
cas3		Gene_Cstriatum4_01953			CRISPR-associated nuclease/helicase Cas3	1.06407152972921	1.06786646639036
pmt		Gene_Cstriatum4_00786			Probable dolichyl-phosphate-mannose--protein mannosyltransferase	1.00607382890382	0.993091501924152
group_1807		Gene_Cstriatum4_01723			hypothetical protein	1.12844647242233	1.00383196323139
group_1808		Gene_Cstriatum4_02369			hypothetical protein	1.15163188084615	1.1127721899381
mrr		Gene_Cstriatum4_00605			Mrr restriction system protein	1.15454318777593	1.30158004968004
group_181		Gene_Cstriatum4_01409			hypothetical protein	0.917878291104812	1.01074161790462
mtnN		Gene_Cstriatum4_02505			5'-methylthioadenosine/S-adenosylhomocysteine nucleosidase	0.995628148864615	1.10494564446429
group_1811		Gene_Cstriatum4_01826			dITP/XTP pyrophosphatase	0.996790835876911	1.02401905782981
der		Gene_Cstriatum4_00328			GTPase Der	1.02651155546254	0.954794838357072
group_1813		Gene_Cstriatum4_00451			hypothetical protein	1.04754514188316	1.00474093524252
tmk		Gene_Cstriatum4_00135			Thymidylate kinase	1	1.27357783366784
group_1815		Gene_Cstriatum4_01260			hypothetical protein	1.04989518436056	1.07607748470184
group_1816		Gene_Cstriatum4_02063			hypothetical protein	1.00263113537534	1.01980376416676
ndhB_2		Gene_Cstriatum4_01190			NAD(P)H-quinone oxidoreductase subunit 2, chloroplastic	0.8974373779445	0.896512363614462
group_1818		Gene_Cstriatum4_01530			hypothetical protein	0.923291378167229	1.09855107298462
group_1819		Gene_Cstriatum4_02545			hypothetical protein	1.12682271879574	1.09592409264155
asd		Gene_Cstriatum4_01108			Aspartate-semialdehyde dehydrogenase	0.997396470292851	1.10157627761153
gltX1		Gene_Cstriatum4_02226			Glutamate--tRNA ligase 1	1.12089961614751	1.16838391812505
group_1821		Gene_Cstriatum4_02629			hypothetical protein	1.25478087223271	1.4209292554652
group_1822		Gene_Cstriatum4_00832			hypothetical protein	1.00607382890382	0.993091501924152
group_1823		Gene_Cstriatum4_00944			Putative TrmH family tRNA/rRNA methyltransferase	1.12270513768571	1.03689779805997
rpoD		Gene_Cstriatum4_02353			RNA polymerase sigma factor RpoD	1.06119917554027	0.945263546394938
mco		Gene_Cstriatum4_00827			Multicopper oxidase mco	1.00607382890382	0.993091501924152
group_1826		Gene_Cstriatum4_00797			hypothetical protein	1.00607382890382	0.993091501924152
fatD		Gene_Cstriatum4_02333			Petrobactin import system permease protein FatD	1.07482957985378	1.03557243679997
secY		Gene_Cstriatum4_01273			Protein translocase subunit SecY	1.04989518436056	1.07607748470184
nei1_1		Gene_Cstriatum4_00733			Endonuclease 8 1	1.00607382890382	0.993091501924152
comM		Gene_Cstriatum4_01156			Competence protein ComM	0.8974373779445	0.969464367405945
deaD		Gene_Cstriatum4_00470			ATP-dependent RNA helicase DeaD	1.04754514188316	1.00474093524252
rarD		Gene_Cstriatum4_01342			Protein RarD	0.999264629334641	0.93134590498395
atpG		Gene_Cstriatum4_01604			ATP synthase gamma chain	0.946393934949491	0.909761803949052
hepT		Gene_Cstriatum4_01471			Heptaprenyl diphosphate synthase component 2	0.917878291104812	1.01074161790462
group_1834		Gene_Cstriatum4_00549			hypothetical protein	0.897472382070317	1
group_1835		Gene_Cstriatum4_01523			hypothetical protein	0.923291378167229	1.09855107298462
tsf		Gene_Cstriatum4_01151			Elongation factor Ts	0.8974373779445	0.969464367405945
group_1837		Gene_Cstriatum4_02137			Universal stress protein Rv2319c	1.19758102717359	1.32918199075415
clpS		Gene_Cstriatum4_01819			ATP-dependent Clp protease adapter protein ClpS	0.996790835876911	1.02401905782981
group_1839		Gene_Cstriatum4_01925			hypothetical protein	1.06407152972921	1.06786646639036
trpA		Gene_Cstriatum4_00644			Tryptophan synthase alpha chain	1.15454318777593	1.30158004968004
yidC_2		Gene_Cstriatum4_00838			Membrane protein insertase YidC	1.02404483487488	1.10494564446429
group_1841		Gene_Cstriatum4_00401			hypothetical protein	1.04754514188316	1.00474093524252
group_1842		Gene_Cstriatum4_01491			Phosphatase Rv3376	0.923291378167229	1.10944165779374
group_1843		Gene_Cstriatum4_01421			Putative DNA-binding protein Rv0500A	0.917878291104812	1.01074161790462
ybiT_2		Gene_Cstriatum4_00246			Uncharacterized ABC transporter ATP-binding protein YbiT	1.02651155546254	0.963791988103764
csd		Gene_Cstriatum4_00243			Probable cysteine desulfurase	1.02651155546254	0.963791988103764
atpC		Gene_Cstriatum4_01606			ATP synthase epsilon chain	0.946393934949491	0.909761803949052
group_1847		Gene_Cstriatum4_01783			hypothetical protein	1.0894633203175	1.04678680501482
group_1848		Gene_Cstriatum4_00530			hypothetical protein	0.897472382070317	1
group_1849		Gene_Cstriatum4_00846			hypothetical protein	1.02404483487488	1.10494564446429
group_185		Gene_Cstriatum4_01170			hypothetical protein	0.8974373779445	0.896512363614462
group_1850		Gene_Cstriatum4_00550			Sulfurtransferase Alvin_2599	0.897472382070317	1
group_1851		Gene_Cstriatum4_00945			hypothetical protein	1.12270513768571	1.03689779805997
group_1852		Gene_Cstriatum4_00349			hypothetical protein	1.04754514188316	1.00474093524252
group_1853		Gene_Cstriatum4_01487			hypothetical protein	0.923291378167229	1.10944165779374
rplF		Gene_Cstriatum4_01278			50S ribosomal protein L6	1.04989518436056	1.07607748470184
group_1855		Gene_Cstriatum4_00393			hypothetical protein	1.04754514188316	1.00474093524252
group_1856		Gene_Cstriatum4_00647			hypothetical protein	1.15454318777593	1.30158004968004
nreC_2		Gene_Cstriatum4_01855			Oxygen regulatory protein NreC	0.769919391171778	0.860206282194207
rne		Gene_Cstriatum4_02518			Ribonuclease E	1.08596354505604	1.13363309830328
tig		Gene_Cstriatum4_02483			Trigger factor	1.21274751200538	1.16073787989541
exoA		Gene_Cstriatum4_01903			Exodeoxyribonuclease	0.769919391171778	0.860206282194207
rbfA		Gene_Cstriatum4_02491			Ribosome-binding factor A	0.764218339235797	0.809512214491453
group_1861		Gene_Cstriatum4_01511			Putative glyoxylase CFP32	0.923291378167229	1.09855107298462
rhtC_2		Gene_Cstriatum4_01927			Threonine efflux protein	1.06407152972921	1.06786646639036
yidH		Gene_Cstriatum4_01551			Inner membrane protein YidH	0.923291378167229	1.16838391812505
glgM		Gene_Cstriatum4_00440			Alpha-maltose-1-phosphate synthase	1.04754514188316	1.00474093524252
group_1865		Gene_Cstriatum4_01746			hypothetical protein	1.0894633203175	1.04678680501482
group_1866		Gene_Cstriatum4_01052			hypothetical protein	0.997396470292851	1.10157627761153
group_1867		Gene_Cstriatum4_02218			hypothetical protein	1.12089961614751	1.16838391812505
rimP		Gene_Cstriatum4_01128			Ribosome maturation factor RimP	0.8974373779445	0.969464367405945
group_1869		Gene_Cstriatum4_02377			hypothetical protein	1.15163188084615	1.1127721899381
pstC2		Gene_Cstriatum4_02033			Phosphate transport system permease protein PstC 2	1.0244220107384	1.04569644589403
menB_2		Gene_Cstriatum4_01461			1,4-dihydroxy-2-naphthoyl-CoA synthase	0.917878291104812	1.01074161790462
group_1871		Gene_Cstriatum4_00406			hypothetical protein	1.04754514188316	1.00474093524252
group_1872		Gene_Cstriatum4_01216			hypothetical protein	0.8974373779445	0.779763855738616
group_1873		Gene_Cstriatum4_01857			hypothetical protein	0.769919391171778	0.860206282194207
pheS		Gene_Cstriatum4_00943			Phenylalanine--tRNA ligase alpha subunit	1.12270513768571	1.03689779805997
RBKS		Gene_Cstriatum4_01291			Ribokinase	1.04989518436056	1.07881033273164
ygaZ		Gene_Cstriatum4_00653			Inner membrane protein YgaZ	1.15454318777593	1.30158004968004
group_1877		Gene_Cstriatum4_02112			hypothetical protein	0.870678382867854	1.04058979172108
rpsE		Gene_Cstriatum4_01276			30S ribosomal protein S5	1.04989518436056	1.07607748470184
glpX		Gene_Cstriatum4_00379			Fructose-1,6-bisphosphatase class 2	1.04754514188316	1.00474093524252
apt		Gene_Cstriatum4_01007			Adenine phosphoribosyltransferase	1.12270513768571	1.01775474192154
tpx		Gene_Cstriatum4_01002			Thiol peroxidase	1.12270513768571	1.01775474192154
group_1881		Gene_Cstriatum4_02146			hypothetical protein	1.19758102717359	1.32918199075415
group_1882		Gene_Cstriatum4_00337			hypothetical protein	1.02651155546254	0.954794838357072
ftnA		Gene_Cstriatum4_01488			Bacterial non-heme ferritin	0.923291378167229	1.10944165779374
rpsM		Gene_Cstriatum4_01268			30S ribosomal protein S13	1.04989518436056	1.07607748470184
group_1885		Gene_Cstriatum4_00876			hypothetical protein	1.02404483487488	1.10494564446429
prs		Gene_Cstriatum4_00823			Ribose-phosphate pyrophosphokinase	1.00607382890382	0.993091501924152
otsB		Gene_Cstriatum4_00597			Trehalose-6-phosphate phosphatase	0.897472382070317	1
ribZ_2		Gene_Cstriatum4_02166			Riboflavin transporter RibZ	1.0749656893064	1.00170520770814
menH		Gene_Cstriatum4_01639			2-succinyl-6-hydroxy-2,4-cyclohexadiene-1-carboxylate synthase	0.833373052705864	0.898063204598415
group_189		Gene_Cstriatum4_00469			Lipase 2	1.04754514188316	1.00474093524252
mraY		Gene_Cstriatum4_01367			Phospho-N-acetylmuramoyl-pentapeptide-transferase	0.999264629334641	0.93134590498395
group_1891		Gene_Cstriatum4_02195			Uncharacterized oxidoreductase MSMEG_2408/MSMEI_2347	1.11408036492851	1.04053306877954
group_1892		Gene_Cstriatum4_00907			hypothetical protein	1.02404483487488	1.10494564446429
group_1893		Gene_Cstriatum4_02572			hypothetical protein	0.575036424934487	0.64383413110643
hbd		Gene_Cstriatum4_02106			3-hydroxybutyryl-CoA dehydrogenase	0.870678382867854	1.04058979172108
butA		Gene_Cstriatum4_01030			Diacetyl reductase [(S)-acetoin forming]	0.997396470292851	1.10157627761153
group_1896		Gene_Cstriatum4_01223			hypothetical protein	1.04989518436056	1.01698964210989
group_1897		Gene_Cstriatum4_00854			hypothetical protein	1.02404483487488	1.10494564446429
group_1898		Gene_Cstriatum4_02364			hypothetical protein	1.15163188084615	1.1127721899381
mptA		Gene_Cstriatum4_01379			Alpha-(1->6)-mannopyranosyltransferase A	0.999264629334641	0.93134590498395
group_19		Gene_Cstriatum4_00981			hypothetical protein	1.12270513768571	0.967943143829796
sugA		Gene_Cstriatum4_00041			Trehalose transport system permease protein SugA	1	0.956539604533953
aceE		Gene_Cstriatum4_01638			Pyruvate dehydrogenase E1 component	0.833373052705864	0.898063204598415
group_1901		Gene_Cstriatum4_01406			hypothetical protein	0.917878291104812	1.01074161790462
group_1902		Gene_Cstriatum4_01722			hypothetical protein	1.12844647242233	1.00383196323139
mntH		Gene_Cstriatum4_02171			Divalent metal cation transporter MntH	1.0749656893064	1.00170520770814
lysA_2		Gene_Cstriatum4_02438			Diaminopimelate decarboxylase	1.29394559828209	1.28116238774832
gmk		Gene_Cstriatum4_00206			Guanylate kinase	1.02651155546254	0.963327759716568
nrdF2_2		Gene_Cstriatum4_02401			Ribonucleoside-diphosphate reductase subunit beta nrdF2	1.16578342614149	1.11182789558483
group_1907		Gene_Cstriatum4_01837			Uncharacterized ABC transporter ATP-binding protein Rv1281c	0.996790835876911	1.02401905782981
trmH		Gene_Cstriatum4_00503			tRNA (guanosine(18)-2'-O)-methyltransferase	0.897472382070317	1
group_1909		Gene_Cstriatum4_02221			hypothetical protein	1.12089961614751	1.16838391812505
group_191		Gene_Cstriatum4_00978			Putative pre-16S rRNA nuclease	1.12270513768571	0.967943143829796
group_1910		Gene_Cstriatum4_01422			hypothetical protein	0.917878291104812	1.01074161790462
group_1911		Gene_Cstriatum4_01292			hypothetical protein	1.04989518436056	1.07881033273164
glf		Gene_Cstriatum4_00871			UDP-galactopyranose mutase	1.02404483487488	1.10494564446429
group_1913	btuD_2	Gene_Cstriatum4_00694			Vitamin B12 import ATP-binding protein BtuD	1.15454318777593	1.30158004968004
group_1914		Gene_Cstriatum4_01397			Protein Mb2227c	0.999264629334641	1.05659297689093
glgE		Gene_Cstriatum4_01615			Alpha-1,4-glucan:maltose-1-phosphate maltosyltransferase	0.946393934949491	0.909761803949052
rspR		Gene_Cstriatum4_00457			HTH-type transcriptional repressor RspR	1.04754514188316	1.00474093524252
group_1917		Gene_Cstriatum4_01356			hypothetical protein	0.999264629334641	0.93134590498395
ppx1		Gene_Cstriatum4_01418			Exopolyphosphatase 1	0.917878291104812	1.01074161790462
menD		Gene_Cstriatum4_01466			2-succinyl-5-enolpyruvyl-6-hydroxy-3-cyclohexene-1-carboxylate synthase	0.917878291104812	1.01074161790462
group_192		Gene_Cstriatum4_02623			hypothetical protein	1.52420062505606	1.20639994717401
group_1920		Gene_Cstriatum4_00533			hypothetical protein	0.897472382070317	1
group_1921		Gene_Cstriatum4_00801			hypothetical protein	1.00607382890382	0.993091501924152
group_1922		Gene_Cstriatum4_00720			hypothetical protein	1.00607382890382	0.993091501924152
mprA_2		Gene_Cstriatum4_02573			Response regulator MprA	0.575036424934487	0.64383413110643
iolS		Gene_Cstriatum4_01036			Aldo-keto reductase IolS	0.997396470292851	1.10157627761153
group_1925		Gene_Cstriatum4_00807			hypothetical protein	1.00607382890382	0.993091501924152
group_1926		Gene_Cstriatum4_02297			hypothetical protein	1.0892349726034	1.0454479264664
ybjQ		Gene_Cstriatum4_01508			UPF0145 protein YbjQ	0.923291378167229	1.09855107298462
ygfZ		Gene_Cstriatum4_02026			tRNA-modifying protein YgfZ	1.0244220107384	1.04569644589403
group_1929		Gene_Cstriatum4_01930			hypothetical protein	1.06407152972921	1.06786646639036
pikAV		Gene_Cstriatum4_02424			Thioesterase PikA5	0.905021843045573	0.830629213384923
lysA_1		Gene_Cstriatum4_01570			Diaminopimelate decarboxylase	0.946393934949491	0.909761803949052
trpG		Gene_Cstriatum4_00640			Anthranilate synthase component 2	1.15454318777593	1.30158004968004
msiK		Gene_Cstriatum4_00043			Diacetylchitobiose uptake system ATP-binding protein MsiK	1	0.956539604533953
rsmH		Gene_Cstriatum4_01372			Ribosomal RNA small subunit methyltransferase H	0.999264629334641	0.93134590498395
group_1934		Gene_Cstriatum4_00778			5-formyltetrahydrofolate cyclo-ligase	1.00607382890382	0.993091501924152
dapb1		Gene_Cstriatum4_02414			Dipeptidyl aminopeptidase BI	0.870822839831179	1
cysH		Gene_Cstriatum4_02508			Probable phosphoadenosine phosphosulfate reductase	0.995628148864615	1.10494564446429
metK		Gene_Cstriatum4_00209			S-adenosylmethionine synthase	1.02651155546254	0.963327759716568
fepD_2		Gene_Cstriatum4_02451			Ferric enterobactin transport system permease protein FepD	0.921067123324225	1.09265395191019
rplU		Gene_Cstriatum4_02517			50S ribosomal protein L21	1.08596354505604	1.13363309830328
group_194		Gene_Cstriatum4_01894			hypothetical protein	0.769919391171778	0.860206282194207
group_1940		Gene_Cstriatum4_01524			hypothetical protein	0.923291378167229	1.09855107298462
group_1941		Gene_Cstriatum4_01546			hypothetical protein	0.923291378167229	1.16838391812505
group_1942		Gene_Cstriatum4_00315			Uncharacterized HTH-type transcriptional regulator Rv1828	1.02651155546254	0.954794838357072
mntB_1		Gene_Cstriatum4_01457			Manganese transport system ATP-binding protein MntB	0.917878291104812	1.01074161790462
group_1944		Gene_Cstriatum4_00258			hypothetical protein	1.02651155546254	0.963791988103764
group_1945		Gene_Cstriatum4_02363			hypothetical protein	1.15163188084615	1.1127721899381
group_1946		Gene_Cstriatum4_02636			hypothetical protein	1.24026923402937	1.14349846242086
hrcA		Gene_Cstriatum4_01686			Heat-inducible transcription repressor HrcA	0.833373052705864	0.898063204598415
group_1948		Gene_Cstriatum4_01308			hypothetical protein	1.04989518436056	1.07881033273164
group_1949		Gene_Cstriatum4_02067			hypothetical protein	1.00263113537534	1.01980376416676
sdaC_2		Gene_Cstriatum4_00113			Serine transporter	1	0.990352594175552
group_1950		Gene_Cstriatum4_00177			hypothetical protein	1.02651155546254	1.04466
group_1951		Gene_Cstriatum4_02165			hypothetical protein	1.0749656893064	1.00170520770814
group_1952		Gene_Cstriatum4_00099			Putative hydrolase MSMEG_3995/MSMEI_3903	1	0.990352594175552
group_1953		Gene_Cstriatum4_01147			hypothetical protein	0.8974373779445	0.969464367405945
group_1954		Gene_Cstriatum4_01647			Probable phosphomannomutase	0.833373052705864	0.898063204598415
cshA		Gene_Cstriatum4_00155			ATP-dependent RNA helicase CshA	1	1.07737727309702
fepD_1		Gene_Cstriatum4_00481			Ferric enterobactin transport system permease protein FepD	0.897472382070317	1
group_1957		Gene_Cstriatum4_00657			hypothetical protein	1.15454318777593	1.30158004968004
group_1958		Gene_Cstriatum4_02043			hypothetical protein	1.0244220107384	1.04569644589403
yybR		Gene_Cstriatum4_00728			Uncharacterized HTH-type transcriptional regulator YybR	1.00607382890382	0.993091501924152
group_196		Gene_Cstriatum4_00086			hypothetical protein	1	0.990352594175552
group_1960		Gene_Cstriatum4_01264			hypothetical protein	1.04989518436056	1.07607748470184
glmM		Gene_Cstriatum4_01251			Phosphoglucosamine mutase	1.04989518436056	1.01698964210989
tilS		Gene_Cstriatum4_00559			tRNA(Ile)-lysidine synthase	0.897472382070317	1
coaBC		Gene_Cstriatum4_00208			Coenzyme A biosynthesis bifunctional protein CoaBC	1.02651155546254	0.963327759716568
group_1964		Gene_Cstriatum4_01023			AP-4-A phosphorylase	1.12270513768571	1.01775474192154
group_1965		Gene_Cstriatum4_00809			hypothetical protein	1.00607382890382	0.993091501924152
group_1966		Gene_Cstriatum4_01467			hypothetical protein	0.917878291104812	1.01074161790462
gdh		Gene_Cstriatum4_01200			NADP-specific glutamate dehydrogenase	0.8974373779445	0.896512363614462
carA		Gene_Cstriatum4_00202			Carbamoyl-phosphate synthase small chain	1.02651155546254	0.963327759716568
drrA_3		Gene_Cstriatum4_02427			Daunorubicin/doxorubicin resistance ATP-binding protein DrrA	0.905021843045573	0.830629213384923
glnM		Gene_Cstriatum4_01984			Probable glutamine ABC transporter permease protein GlnM	1.02271214959471	0.97549715806284
group_1970		Gene_Cstriatum4_00036			hypothetical protein	1	0.956539604533953
atpF		Gene_Cstriatum4_01601			ATP synthase subunit b	0.946393934949491	0.909761803949052
ppk2B		Gene_Cstriatum4_00546			Polyphosphate kinase PPK2B	0.897472382070317	1
group_1973		Gene_Cstriatum4_01867			hypothetical protein	0.769919391171778	0.860206282194207
group_1974		Gene_Cstriatum4_02354			hypothetical protein	1.06119917554027	0.945263546394938
btuD_5		Gene_Cstriatum4_01784			Vitamin B12 import ATP-binding protein BtuD	1.0894633203175	1.04678680501482
hmuV		Gene_Cstriatum4_02264			Hemin import ATP-binding protein HmuV	1.15290486583812	1.31621368163594
pknD_1		Gene_Cstriatum4_00519			Serine/threonine-protein kinase PknD	0.897472382070317	1
alsD		Gene_Cstriatum4_00048			Alpha-acetolactate decarboxylase	1	0.956539604533953
mrpD_1		Gene_Cstriatum4_00537			Na(+)/H(+) antiporter subunit D	0.897472382070317	1
group_198		Gene_Cstriatum4_01841			hypothetical protein	0.996790835876911	1.02401905782981
alsT_2		Gene_Cstriatum4_02543			Amino-acid carrier protein AlsT	1.12682271879574	1.09592409264155
pepE		Gene_Cstriatum4_00291			Probable dipeptidase PepE	1.02651155546254	0.954794838357072
sdcS		Gene_Cstriatum4_01553			Sodium-dependent dicarboxylate transporter SdcS	0.923291378167229	1.16838391812505
glnD		Gene_Cstriatum4_01182			Bifunctional uridylyltransferase/uridylyl-removing enzyme	0.8974373779445	0.896512363614462
fdhA		Gene_Cstriatum4_00403			Formate dehydrogenase subunit alpha	1.04754514188316	1.00474093524252
group_1985		Gene_Cstriatum4_01355			hypothetical protein	0.999264629334641	0.93134590498395
blaB		Gene_Cstriatum4_02563			Beta-lactamase regulatory protein BlaB	3.01523922247697	2.38665493957339
group_1987		Gene_Cstriatum4_01552			hypothetical protein	0.923291378167229	1.16838391812505
truB		Gene_Cstriatum4_02496			tRNA pseudouridine synthase B	0.764218339235797	0.809512214491453
group_1989		Gene_Cstriatum4_00860			hypothetical protein	1.02404483487488	1.10494564446429
group_199		Gene_Cstriatum4_01398			Uncharacterized protein Rv2206	0.999264629334641	1.05659297689093
nudG		Gene_Cstriatum4_00462			CTP pyrophosphohydrolase	1.04754514188316	1.00474093524252
typA		Gene_Cstriatum4_00420			GTP-binding protein TypA/BipA	1.04754514188316	1.00474093524252
group_1992		Gene_Cstriatum4_01694			hypothetical protein	0.833373052705864	0.898063204598415
group_1993		Gene_Cstriatum4_00752			hypothetical protein	1.00607382890382	0.993091501924152
group_1994		Gene_Cstriatum4_00892			hypothetical protein	1.02404483487488	1.10494564446429
thiO		Gene_Cstriatum4_01167			Glycine oxidase	0.8974373779445	0.896512363614462
group_1996		Gene_Cstriatum4_00101			hypothetical protein	1	0.990352594175552
group_1997		Gene_Cstriatum4_00272			hypothetical protein	1.02651155546254	0.963791988103764
group_1998		Gene_Cstriatum4_01433			hypothetical protein	0.917878291104812	1.01074161790462
glnQ_2		Gene_Cstriatum4_01986			Glutamine transport ATP-binding protein GlnQ	1.02271214959471	0.97549715806284
rmlB		Gene_Cstriatum4_01057			dTDP-glucose 4,6-dehydratase	0.997396470292851	1.10157627761153
group_200		Gene_Cstriatum4_00828			hypothetical protein	1.00607382890382	0.993091501924152
hpf		Gene_Cstriatum4_00140			Ribosome hibernation promotion factor	1	1.07737727309702
atpB		Gene_Cstriatum4_01599			ATP synthase subunit a	0.946393934949491	0.909761803949052
folE		Gene_Cstriatum4_00562			GTP cyclohydrolase 1	0.897472382070317	1
group_2003		Gene_Cstriatum4_02298			hypothetical protein	1.0892349726034	1.0454479264664
yedK		Gene_Cstriatum4_00148			SOS response-associated protein YedK	1	1.07737727309702
group_2005		Gene_Cstriatum4_01008			Uncharacterized lipoprotein Rv2585c	1.12270513768571	1.01775474192154
group_2006		Gene_Cstriatum4_00321			hypothetical protein	1.02651155546254	0.954794838357072
mltF		Gene_Cstriatum4_00520			Membrane-bound lytic murein transglycosylase F	0.897472382070317	1
group_2008		Gene_Cstriatum4_01234			IS110 family transposase ISRhosp7	1.04989518436056	1.01698964210989
group_2009		Gene_Cstriatum4_00785			hypothetical protein	1.00607382890382	0.993091501924152
group_201		Gene_Cstriatum4_02342			hypothetical protein	1.06119917554027	0.945263546394938
group_2010		Gene_Cstriatum4_01556			hypothetical protein	0.923291378167229	1.16838391812505
uvrA_3		Gene_Cstriatum4_00950			UvrABC system protein A	1.12270513768571	1.03689779805997
group_2012		Gene_Cstriatum4_00170			UPF0182 protein MSMEG_1959/MSMEI_1915	1	1.07737727309702
group_2013		Gene_Cstriatum4_02578			hypothetical protein	1.5350882243904	1.33720747807333
group_2014		Gene_Cstriatum4_01119			Nucleoid-associated protein Rv3716c	0.997396470292851	1.10157627761153
group_2015		Gene_Cstriatum4_02199			hypothetical protein	1.11408036492851	1.04053306877954
group_2016		Gene_Cstriatum4_01865			hypothetical protein	0.769919391171778	0.860206282194207
group_2017		Gene_Cstriatum4_00952			hypothetical protein	1.12270513768571	1.03689779805997
rpmD		Gene_Cstriatum4_01275			50S ribosomal protein L30	1.04989518436056	1.07607748470184
rpmC		Gene_Cstriatum4_01295			50S ribosomal protein L29	1.04989518436056	1.07881033273164
group_202		Gene_Cstriatum4_01735			hypothetical protein	1.12844647242233	1.00383196323139
tpiA		Gene_Cstriatum4_00226			Triosephosphate isomerase	1.02651155546254	0.963791988103764
group_2021		Gene_Cstriatum4_01912			hypothetical protein	1.06407152972921	1.06786646639036
purN		Gene_Cstriatum4_00754			Phosphoribosylglycinamide formyltransferase	1.00607382890382	0.993091501924152
metB		Gene_Cstriatum4_02091			Cystathionine gamma-synthase	1.00263113537534	1.01980376416676
rpsR1		Gene_Cstriatum4_00765			30S ribosomal protein S18 1	1.00607382890382	0.993091501924152
group_2025		Gene_Cstriatum4_01199			Uncharacterized protein Rv2927c	0.8974373779445	0.896512363614462
gabD1_2		Gene_Cstriatum4_01547			Succinate-semialdehyde dehydrogenase [NADP(+)] 1	0.923291378167229	1.16838391812505
sir2		Gene_Cstriatum4_01493			NAD-dependent protein deacylase Sir2	0.923291378167229	1.10944165779374
group_2028		Gene_Cstriatum4_02525			hypothetical protein	1.00643349924074	0.898063204598415
sir		Gene_Cstriatum4_00125			Sulfite reductase [ferredoxin]	1	0.979948135051293
group_203		Gene_Cstriatum4_02273			hypothetical protein	1.15290486583812	1.31621368163594
group_2030		Gene_Cstriatum4_00298			hypothetical protein	1.02651155546254	0.954794838357072
group_2031		Gene_Cstriatum4_01968			hypothetical protein	1.02271214959471	0.97549715806284
group_2032		Gene_Cstriatum4_02021			hypothetical protein	1.0244220107384	1.04569644589403
group_2033		Gene_Cstriatum4_02611			hypothetical protein	0.608543894037683	0.945263546394938
group_2034		Gene_Cstriatum4_02131			hypothetical protein	1.19758102717359	1.32918199075415
lexA		Gene_Cstriatum4_02004			LexA repressor	1.02271214959471	0.97549715806284
group_2036		Gene_Cstriatum4_02057			hypothetical protein	1.00263113537534	1.01980376416676
deoC		Gene_Cstriatum4_01648			Deoxyribose-phosphate aldolase	0.833373052705864	0.898063204598415
group_2038		Gene_Cstriatum4_01807			hypothetical protein	0.996790835876911	1.02401905782981
nrdE2_1		Gene_Cstriatum4_01810			Ribonucleoside-diphosphate reductase subunit alpha 2	0.996790835876911	1.02401905782981
group_204		Gene_Cstriatum4_00508			hypothetical protein	0.897472382070317	1
xthA		Gene_Cstriatum4_00527			Exodeoxyribonuclease III	0.897472382070317	1
qcrC		Gene_Cstriatum4_01392			Cytochrome bc1 complex cytochrome c subunit	0.999264629334641	1.05659297689093
lpdA		Gene_Cstriatum4_00014			NAD(P)H dehydrogenase (quinone)	1	0.956539604533953
group_2043		Gene_Cstriatum4_00544			hypothetical protein	0.897472382070317	1
hslR		Gene_Cstriatum4_01333			Heat shock protein 15	0.999264629334641	0.93134590498395
group_2045		Gene_Cstriatum4_01811			hypothetical protein	0.996790835876911	1.02401905782981
treS		Gene_Cstriatum4_00037			Trehalose synthase/amylase TreS	1	0.956539604533953
rplV		Gene_Cstriatum4_01298			50S ribosomal protein L22	1.04989518436056	1.07881033273164
rbsC		Gene_Cstriatum4_01843			Ribose import permease protein RbsC	0.996790835876911	1.02401905782981
greA		Gene_Cstriatum4_00360			Transcription elongation factor GreA	1.04754514188316	1.00474093524252
group_205		Gene_Cstriatum4_02431			IS110 family transposase IS110	0.905021843045573	0.830629213384923
group_2050		Gene_Cstriatum4_01749			hypothetical protein	1.0894633203175	1.04678680501482
otsA		Gene_Cstriatum4_00599			Trehalose-6-phosphate synthase	0.897472382070317	1
gpmA_2		Gene_Cstriatum4_01414			2,3-bisphosphoglycerate-dependent phosphoglycerate mutase	0.917878291104812	1.01074161790462
yidE		Gene_Cstriatum4_02316			Putative transport protein YidE	1.07482957985378	1.03557243679997
gtaB		Gene_Cstriatum4_00779			UTP--glucose-1-phosphate uridylyltransferase	1.00607382890382	0.993091501924152
kefC		Gene_Cstriatum4_00924			Glutathione-regulated potassium-efflux system protein KefC	1.02404483487488	1.10494564446429
miaB		Gene_Cstriatum4_01987			tRNA-2-methylthio-N(6)-dimethylallyladenosine synthase	1.02271214959471	0.97549715806284
group_2057		Gene_Cstriatum4_01514			hypothetical protein	0.923291378167229	1.09855107298462
rnr		Gene_Cstriatum4_01774			Ribonuclease R	1.0894633203175	1.04678680501482
rpsA		Gene_Cstriatum4_00959			30S ribosomal protein S1	1.12270513768571	1.03065309463737
ddl_1		Gene_Cstriatum4_00893			D-alanine--D-alanine ligase	1.02404483487488	1.10494564446429
group_2060		Gene_Cstriatum4_01076			hypothetical protein	0.997396470292851	1.10157627761153
ctaE		Gene_Cstriatum4_01393			Cytochrome c oxidase subunit 3	0.999264629334641	1.05659297689093
group_2062		Gene_Cstriatum4_02592			hypothetical protein	2.16520769036141	1.95491015750217
group_2063		Gene_Cstriatum4_02527			hypothetical protein	1.00643349924074	0.898063204598415
thyA		Gene_Cstriatum4_00725			Thymidylate synthase	1.00607382890382	0.993091501924152
group_2065		Gene_Cstriatum4_00840			hypothetical protein	1.02404483487488	1.10494564446429
cinA		Gene_Cstriatum4_01973			Putative competence-damage inducible protein	1.02271214959471	0.97549715806284
yajC		Gene_Cstriatum4_01011			Sec translocon accessory complex subunit YajC	1.12270513768571	1.01775474192154
group_2068		Gene_Cstriatum4_00479			hypothetical protein	1.04754514188316	1.00474093524252
group_2069		Gene_Cstriatum4_00685			hypothetical protein	1.15454318777593	1.30158004968004
rplM		Gene_Cstriatum4_01253			50S ribosomal protein L13	1.04989518436056	1.01698964210989
ppm1		Gene_Cstriatum4_00296			Polyprenol monophosphomannose synthase	1.02651155546254	0.954794838357072
group_2071		Gene_Cstriatum4_02234			hypothetical protein	1.08775485158015	1.07047884380452
ispD		Gene_Cstriatum4_00586			2-C-methyl-D-erythritol 4-phosphate cytidylyltransferase	0.897472382070317	1
purD		Gene_Cstriatum4_02411			Phosphoribosylamine--glycine ligase	0.870822839831179	1
group_2074		Gene_Cstriatum4_00444			hypothetical protein	1.04754514188316	1.00474093524252
opuBB		Gene_Cstriatum4_00496			Choline transport system permease protein OpuBB	0.897472382070317	1
group_2076	liaR_1	Gene_Cstriatum4_00843			Transcriptional regulatory protein LiaR	1.02404483487488	1.10494564446429
hisA		Gene_Cstriatum4_01213			1-(5-phosphoribosyl)-5-[(5-phosphoribosylamino)methylideneamino] imidazole-4-carboxamide isomerase	0.8974373779445	0.779763855738616
group_2078		Gene_Cstriatum4_00363			hypothetical protein	1.04754514188316	1.00474093524252
group_2079		Gene_Cstriatum4_00161			hypothetical protein	1	1.07737727309702
mscL		Gene_Cstriatum4_00776			Large-conductance mechanosensitive channel	1.00607382890382	0.993091501924152
cse3		Gene_Cstriatum4_01958			CRISPR-associated endoribonuclease Cse3	1.06407152972921	1.06786646639036
licT		Gene_Cstriatum4_00514			Transcription antiterminator LicT	0.897472382070317	1
group_2082		Gene_Cstriatum4_02358			hypothetical protein	1.06119917554027	0.945263546394938
rpmG2		Gene_Cstriatum4_00767			50S ribosomal protein L33 2	1.00607382890382	0.993091501924152
group_2084		Gene_Cstriatum4_02473			hypothetical protein	1.21274751200538	1.16073787989541
group_2085		Gene_Cstriatum4_01436			hypothetical protein	0.917878291104812	1.01074161790462
group_2086		Gene_Cstriatum4_01629			hypothetical protein	0.946393934949491	0.909761803949052
ped		Gene_Cstriatum4_02392			(S)-1-Phenylethanol dehydrogenase	1.16578342614149	1.11182789558483
group_2088	ecfT_1	Gene_Cstriatum4_01977			Energy-coupling factor transporter transmembrane protein EcfT	1.02271214959471	0.97549715806284
group_2089		Gene_Cstriatum4_00615			hypothetical protein	1.15454318777593	1.30158004968004
group_209		Gene_Cstriatum4_00748			hypothetical protein	1.00607382890382	0.993091501924152
group_2090		Gene_Cstriatum4_01828			hypothetical protein	0.996790835876911	1.02401905782981
group_2091		Gene_Cstriatum4_02239			hypothetical protein	1.08775485158015	1.07047884380452
group_2092		Gene_Cstriatum4_00877			hypothetical protein	1.02404483487488	1.10494564446429
group_2093		Gene_Cstriatum4_00602			hypothetical protein	1.15454318777593	1.30158004968004
thrB		Gene_Cstriatum4_01572			Homoserine kinase	0.946393934949491	0.909761803949052
group_2095		Gene_Cstriatum4_00083			hypothetical protein	1	0.990352594175552
yhbO		Gene_Cstriatum4_00375			Protein/nucleic acid deglycase 2	1.04754514188316	1.00474093524252
group_2097		Gene_Cstriatum4_01936			hypothetical protein	1.06407152972921	1.06786646639036
group_2098		Gene_Cstriatum4_00914			hypothetical protein	1.02404483487488	1.10494564446429
group_2099		Gene_Cstriatum4_00659			UPF0312 protein SA2479	1.15454318777593	1.30158004968004
nusA		Gene_Cstriatum4_01127			Transcription termination/antitermination protein NusA	0.8974373779445	0.809512214491453
group_210		Gene_Cstriatum4_02453			hypothetical protein	0.921067123324225	1.09265395191019
group_2100		Gene_Cstriatum4_00377			hypothetical protein	1.04754514188316	1.00474093524252
group_2101		Gene_Cstriatum4_00392			hypothetical protein	1.04754514188316	1.00474093524252
group_2102		Gene_Cstriatum4_01178			hypothetical protein	0.8974373779445	0.896512363614462
serB2		Gene_Cstriatum4_01814			Phosphoserine phosphatase SerB2	0.996790835876911	1.02401905782981
eccC		Gene_Cstriatum4_01257			ESX secretion system protein EccC	1.04989518436056	1.01698964210989
eccB1		Gene_Cstriatum4_01261			ESX-1 secretion system ATPase EccB1	1.04989518436056	1.07607748470184
group_2106		Gene_Cstriatum4_02598			hypothetical protein	2.73399211379836	2.70019850617004
yejF		Gene_Cstriatum4_01942			Uncharacterized ABC transporter ATP-binding protein YejF	1.06407152972921	1.06786646639036
hemC		Gene_Cstriatum4_01426			Porphobilinogen deaminase	0.917878291104812	1.01074161790462
group_2109		Gene_Cstriatum4_02053			hypothetical protein	1.00263113537534	1.01980376416676
glfT2		Gene_Cstriatum4_00879			Galactofuranosyltransferase GlfT2	1.02404483487488	1.10494564446429
purH		Gene_Cstriatum4_00755			Bifunctional purine biosynthesis protein PurH	1.00607382890382	0.993091501924152
group_2111		Gene_Cstriatum4_00299			hypothetical protein	1.02651155546254	0.954794838357072
ponA1		Gene_Cstriatum4_02139			Penicillin-binding protein 1A	1.19758102717359	1.32918199075415
recD2		Gene_Cstriatum4_02549			ATP-dependent RecD-like DNA helicase	3.12013746417394	2.6093637329321
gsiC_2		Gene_Cstriatum4_02255			Glutathione transport system permease protein GsiC	1.08775485158015	1.07047884380452
group_2115		Gene_Cstriatum4_00082			hypothetical protein	1	0.990352594175552
mshA_1		Gene_Cstriatum4_00902			D-inositol-3-phosphate glycosyltransferase	1.02404483487488	1.10494564446429
group_2117		Gene_Cstriatum4_01873			hypothetical protein	0.769919391171778	0.860206282194207
glcA		Gene_Cstriatum4_01568			Glycolate permease GlcA	0.946393934949491	0.909761803949052
fhaB		Gene_Cstriatum4_00717			FHA domain-containing protein FhaB	1.15454318777593	1.30158004968004
group_212		Gene_Cstriatum4_00361			hypothetical protein	1.04754514188316	1.00474093524252
nreC_3		Gene_Cstriatum4_02357			Oxygen regulatory protein NreC	1.06119917554027	0.945263546394938
group_2121		Gene_Cstriatum4_00921			hypothetical protein	1.02404483487488	1.10494564446429
lspA		Gene_Cstriatum4_01346			Lipoprotein signal peptidase	0.999264629334641	0.93134590498395
group_2123		Gene_Cstriatum4_00593			hypothetical protein	0.897472382070317	1
group_2124		Gene_Cstriatum4_01776			hypothetical protein	1.0894633203175	1.04678680501482
glpK		Gene_Cstriatum4_00868			Glycerol kinase	1.02404483487488	1.10494564446429
group_2126		Gene_Cstriatum4_00130			hypothetical protein	1	0.979948135051293
kdpA		Gene_Cstriatum4_02111			Potassium-transporting ATPase potassium-binding subunit	0.870678382867854	1.04058979172108
rplC		Gene_Cstriatum4_01303			50S ribosomal protein L3	1.04989518436056	1.07881033273164
dnaB		Gene_Cstriatum4_02145			Replicative DNA helicase	1.19758102717359	1.32918199075415
gabD1_1		Gene_Cstriatum4_00111			Succinate-semialdehyde dehydrogenase [NADP(+)] 1	1	0.990352594175552
group_2130		Gene_Cstriatum4_01754			hypothetical protein	1.0894633203175	1.04678680501482
group_2131		Gene_Cstriatum4_02614			hypothetical protein	2.35540266687519	2.03343027653491
guaB		Gene_Cstriatum4_01228			Inosine-5'-monophosphate dehydrogenase	1.04989518436056	1.01698964210989
group_2133		Gene_Cstriatum4_02613			hypothetical protein	2.35540266687519	2.03343027653491
group_2134		Gene_Cstriatum4_00477			hypothetical protein	1.04754514188316	1.00474093524252
rlmN		Gene_Cstriatum4_01146			Probable dual-specificity RNA methyltransferase RlmN	0.8974373779445	0.969464367405945
group_2136		Gene_Cstriatum4_02020			hypothetical protein	1.0244220107384	1.04569644589403
group_2137		Gene_Cstriatum4_00987			hypothetical protein	1.12270513768571	1.01775474192154
group_2138		Gene_Cstriatum4_02349			hypothetical protein	1.06119917554027	0.945263546394938
group_2139		Gene_Cstriatum4_02119			hypothetical protein	0.870678382867854	1.09853661906519
group_214		Gene_Cstriatum4_02475			hypothetical protein	1.21274751200538	1.16073787989541
argJ		Gene_Cstriatum4_00936			Arginine biosynthesis bifunctional protein ArgJ	1.12270513768571	1.03689779805997
group_2141		Gene_Cstriatum4_02078			hypothetical protein	1.00263113537534	1.01980376416676
lnrK_2		Gene_Cstriatum4_02283			Transcriptional regulatory protein LnrK	1.15290486583812	1.31621368163594
group_2143		Gene_Cstriatum4_02270			hypothetical protein	1.15290486583812	1.31621368163594
ideR		Gene_Cstriatum4_01453			Iron-dependent repressor IdeR	0.917878291104812	1.01074161790462
group_2145		Gene_Cstriatum4_02022			hypothetical protein	1.0244220107384	1.04569644589403
group_2146		Gene_Cstriatum4_00325			hypothetical protein	1.02651155546254	0.954794838357072
mqo		Gene_Cstriatum4_01137			Malate:quinone oxidoreductase	0.8974373779445	0.969464367405945
prfA		Gene_Cstriatum4_01593			Peptide chain release factor 1	0.946393934949491	0.909761803949052
gltX		Gene_Cstriatum4_02295			Glutamate--tRNA ligase	1.0892349726034	1.0454479264664
group_215		Gene_Cstriatum4_01120			hypothetical protein	0.997396470292851	1.10157627761153
group_2150		Gene_Cstriatum4_01692			Long-chain-fatty-acid--CoA ligase FadD15	0.833373052705864	0.898063204598415
mtcA2		Gene_Cstriatum4_00581			Carbonic anhydrase 2	0.897472382070317	1
group_2152		Gene_Cstriatum4_00680			hypothetical protein	1.15454318777593	1.30158004968004
hisE		Gene_Cstriatum4_00274			Phosphoribosyl-ATP pyrophosphatase	1.02651155546254	0.963791988103764
lcoP_1		Gene_Cstriatum4_01866			Betaine/ectoine transporter LcoP	0.769919391171778	0.860206282194207
fhs		Gene_Cstriatum4_00278			Formate--tetrahydrofolate ligase	1.02651155546254	0.963791988103764
group_2156		Gene_Cstriatum4_00614			hypothetical protein	1.15454318777593	1.30158004968004
ftsE		Gene_Cstriatum4_02321			Cell division ATP-binding protein FtsE	1.07482957985378	1.03557243679997
helY		Gene_Cstriatum4_00290			Probable helicase HelY	1.02651155546254	0.954794838357072
rpsK		Gene_Cstriatum4_01267			30S ribosomal protein S11	1.04989518436056	1.07607748470184
group_216		Gene_Cstriatum4_01586			hypothetical protein	0.946393934949491	0.909761803949052
group_2160		Gene_Cstriatum4_00812			hypothetical protein	1.00607382890382	0.993091501924152
dinG_4		Gene_Cstriatum4_02158			3'-5' exonuclease DinG	1.0749656893064	1.00170520770814
mtr		Gene_Cstriatum4_01139			Mycothione reductase	0.8974373779445	0.969464367405945
galK_1		Gene_Cstriatum4_00057			Galactokinase	1	0.990352594175552
group_2164		Gene_Cstriatum4_00896			hypothetical protein	1.02404483487488	1.10494564446429
group_2165		Gene_Cstriatum4_02458			hypothetical protein	0.839026534221898	0.879362160243488
group_2166		Gene_Cstriatum4_01906			IS3 family transposase IS3501	0.769919391171778	0.860206282194207
group_2167		Gene_Cstriatum4_01815			hypothetical protein	0.996790835876911	1.02401905782981
group_2168		Gene_Cstriatum4_02442			IS30 family transposase ISCmi3	1.29394559828209	1.28116238774832
rpoC		Gene_Cstriatum4_02484			DNA-directed RNA polymerase subunit beta'	1.05695673506675	1.10944163650668
group_217		Gene_Cstriatum4_00442			Putative O-methyltransferase MSMEG_5073/MSMEI_4947	1.04754514188316	1.00474093524252
group_2170		Gene_Cstriatum4_00589			hypothetical protein	0.897472382070317	1
group_2171		Gene_Cstriatum4_01417			Uncharacterized protein Rv0495c	0.917878291104812	1.01074161790462
ybjI		Gene_Cstriatum4_00802			5-amino-6-(5-phospho-D-ribitylamino)uracil phosphatase YbjI	1.00607382890382	0.993091501924152
group_2173		Gene_Cstriatum4_01610			Uncharacterized protein Rv1324	0.946393934949491	0.909761803949052
iolT		Gene_Cstriatum4_01806			Major myo-inositol transporter IolT	0.996790835876911	1.02401905782981
group_2175		Gene_Cstriatum4_01731			hypothetical protein	1.12844647242233	1.00383196323139
dprE1		Gene_Cstriatum4_01521			Decaprenylphosphoryl-beta-D-ribose oxidase	0.923291378167229	1.09855107298462
group_2177		Gene_Cstriatum4_01309			hypothetical protein	1.04989518436056	1.07881033273164
group_2178		Gene_Cstriatum4_02059			hypothetical protein	1.00263113537534	1.01980376416676
pgsA		Gene_Cstriatum4_01972			CDP-diacylglycerol--glycerol-3-phosphate 3-phosphatidyltransferase	1.02271214959471	0.97549715806284
group_218		Gene_Cstriatum4_02251			Uncharacterized oxidoreductase SA2266	1.08775485158015	1.07047884380452
group_2180		Gene_Cstriatum4_00777			hypothetical protein	1.00607382890382	0.993091501924152
mpa		Gene_Cstriatum4_00282			Proteasome-associated ATPase	1.02651155546254	0.70213576421058
glpR		Gene_Cstriatum4_02003			Glycerol-3-phosphate regulon repressor	1.02271214959471	0.97549715806284
group_2183		Gene_Cstriatum4_01670			hypothetical protein	0.833373052705864	0.898063204598415
group_2184		Gene_Cstriatum4_00352			hypothetical protein	1.04754514188316	1.00474093524252
group_2185		Gene_Cstriatum4_01424			Uncharacterized protein Rv0508	0.917878291104812	1.01074161790462
group_2186		Gene_Cstriatum4_00582			hypothetical protein	0.897472382070317	1
rnc		Gene_Cstriatum4_01196			Ribonuclease 3	0.8974373779445	0.896512363614462
group_2188		Gene_Cstriatum4_00611			hypothetical protein	1.15454318777593	1.30158004968004
group_2189		Gene_Cstriatum4_00249			hypothetical protein	1.02651155546254	0.963791988103764
cysG		Gene_Cstriatum4_01427			Siroheme synthase	0.917878291104812	1.01074161790462
panC_1		Gene_Cstriatum4_00569			Pantothenate synthetase	0.897472382070317	1
group_2191		Gene_Cstriatum4_02540			hypothetical protein	1.12682271879574	1.09592409264155
efeM		Gene_Cstriatum4_02602			Probable iron uptake system component EfeM	0.911308661629268	0.974172612807129
group_2193		Gene_Cstriatum4_02648			hypothetical protein	2.04281085638034	0.96554797256568
yigZ		Gene_Cstriatum4_01335			IMPACT family member YigZ	0.999264629334641	0.93134590498395
group_2195		Gene_Cstriatum4_02267			hypothetical protein	1.15290486583812	1.31621368163594
group_2196		Gene_Cstriatum4_02659			hypothetical protein	1.62771257729206	1.6432836900923
group_2197		Gene_Cstriatum4_02328			hypothetical protein	1.07482957985378	1.03557243679997
group_2198	atpH_1	Gene_Cstriatum4_01602			ATP synthase subunit delta	0.946393934949491	0.909761803949052
group_2199		Gene_Cstriatum4_02156			hypothetical protein	1.19758102717359	1.32918199075415
lepB_2		Gene_Cstriatum4_01161			Signal peptidase I	0.8974373779445	0.969464367405945
rplD		Gene_Cstriatum4_01302			50S ribosomal protein L4	1.04989518436056	1.07881033273164
rpsT		Gene_Cstriatum4_01932			30S ribosomal protein S20	1.06407152972921	1.06786646639036
ctaB		Gene_Cstriatum4_00233			Protoheme IX farnesyltransferase	1.02651155546254	0.963791988103764
group_2202		Gene_Cstriatum4_00898			hypothetical protein	1.02404483487488	1.10494564446429
group_2203		Gene_Cstriatum4_00984			hypothetical protein	1.12270513768571	1.01775474192154
paaE		Gene_Cstriatum4_02102			1,2-phenylacetyl-CoA epoxidase, subunit E	0.870678382867854	1.04058979172108
argD		Gene_Cstriatum4_00934			Acetylornithine aminotransferase	1.12270513768571	1.03689779805997
group_2206		Gene_Cstriatum4_01750			hypothetical protein	1.0894633203175	1.04678680501482
group_2207		Gene_Cstriatum4_00729			hypothetical protein	1.00607382890382	0.993091501924152
ybaK		Gene_Cstriatum4_00149			Cys-tRNA(Pro)/Cys-tRNA(Cys) deacylase YbaK	1	1.07737727309702
group_2209		Gene_Cstriatum4_02327			hypothetical protein	1.07482957985378	1.03557243679997
uvrD2		Gene_Cstriatum4_00163			ATP-dependent DNA helicase UvrD2	1	1.07737727309702
rihA_1		Gene_Cstriatum4_00248			Pyrimidine-specific ribonucleoside hydrolase RihA	1.02651155546254	0.963791988103764
group_2211		Gene_Cstriatum4_01121			hypothetical protein	0.997396470292851	1.10157627761153
group_2212		Gene_Cstriatum4_01836			Uncharacterized protein Rv1280c	0.996790835876911	1.02401905782981
bceA_1		Gene_Cstriatum4_00021			Bacitracin export ATP-binding protein BceA	1	0.956539604533953
group_2214		Gene_Cstriatum4_00093			hypothetical protein	1	0.990352594175552
group_2215		Gene_Cstriatum4_01667			hypothetical protein	0.833373052705864	0.898063204598415
group_2216		Gene_Cstriatum4_00240			UPF0051 protein SA0778	1.02651155546254	0.963791988103764
rkpK		Gene_Cstriatum4_00920			UDP-glucose 6-dehydrogenase	1.02404483487488	1.10494564446429
group_2218		Gene_Cstriatum4_00800			hypothetical protein	1.00607382890382	0.993091501924152
kstR2_2		Gene_Cstriatum4_02096			HTH-type transcriptional repressor KstR2	0.870678382867854	1.04058979172108
malQ		Gene_Cstriatum4_01693			4-alpha-glucanotransferase	0.833373052705864	0.898063204598415
group_2220		Gene_Cstriatum4_00707			hypothetical protein	1.15454318777593	1.30158004968004
pdxY		Gene_Cstriatum4_01679			Pyridoxal kinase PdxY	0.833373052705864	0.898063204598415
group_2222		Gene_Cstriatum4_02219			hypothetical protein	1.12089961614751	1.16838391812505
iscS_1		Gene_Cstriatum4_00738			Cysteine desulfurase IscS	1.00607382890382	0.993091501924152
hpcG		Gene_Cstriatum4_00631			2-oxo-hept-4-ene-1,7-dioate hydratase	1.15454318777593	1.30158004968004
group_2225		Gene_Cstriatum4_00142			hypothetical protein	1	1.07737727309702
trpC_2		Gene_Cstriatum4_01208			Indole-3-glycerol phosphate synthase	0.8974373779445	0.779763855738616
secG		Gene_Cstriatum4_00227			Probable protein-export membrane protein SecG	1.02651155546254	0.963791988103764
bioY		Gene_Cstriatum4_01979			Biotin transporter BioY	1.02271214959471	0.97549715806284
group_2229		Gene_Cstriatum4_02056			hypothetical protein	1.00263113537534	1.01980376416676
group_223		Gene_Cstriatum4_02650			hypothetical protein	2.04281085638034	2.27895112256362
group_2230		Gene_Cstriatum4_00452			hypothetical protein	1.04754514188316	1.00474093524252
ccpA		Gene_Cstriatum4_02359			Catabolite control protein A	1.06119917554027	0.945263546394938
group_2232		Gene_Cstriatum4_01500			hypothetical protein	0.923291378167229	1.09855107298462
menC		Gene_Cstriatum4_01463			o-succinylbenzoate synthase	0.917878291104812	1.01074161790462
group_2234		Gene_Cstriatum4_01634			Uncharacterized protein Rv2232	0.833373052705864	0.898063204598415
hemW		Gene_Cstriatum4_01687			Heme chaperone HemW	0.833373052705864	0.898063204598415
group_2236		Gene_Cstriatum4_00319			hypothetical protein	1.02651155546254	0.954794838357072
thiL		Gene_Cstriatum4_00186			Thiamine-monophosphate kinase	1.02651155546254	0.963327759716568
group_2238		Gene_Cstriatum4_00478			hypothetical protein	1.04754514188316	1.00474093524252
rpsF		Gene_Cstriatum4_02142			30S ribosomal protein S6	1.19758102717359	1.32918199075415
cstA		Gene_Cstriatum4_00997			Peptide transporter CstA	1.12270513768571	1.01775474192154
group_2240		Gene_Cstriatum4_01526			Arabinogalactan biosynthesis recruiting protein Rv3789	0.923291378167229	1.09855107298462
merR1		Gene_Cstriatum4_02620			Mercuric resistance operon regulatory protein	0.927421574063147	0.947389443339756
pstA1		Gene_Cstriatum4_02034			Phosphate transport system permease protein PstA 1	1.0244220107384	1.04569644589403
fitB		Gene_Cstriatum4_02120			Toxin FitB	0.870678382867854	1.09853661906519
group_2244		Gene_Cstriatum4_01168			hypothetical protein	0.8974373779445	0.896512363614462
group_2245		Gene_Cstriatum4_00704			hypothetical protein	1.15454318777593	1.30158004968004
gltA2		Gene_Cstriatum4_02197			Citrate synthase 1	1.11408036492851	1.04053306877954
group_2247		Gene_Cstriatum4_00374			hypothetical protein	1.04754514188316	1.00474093524252
group_2248		Gene_Cstriatum4_01835			hypothetical protein	0.996790835876911	1.02401905782981
group_2249		Gene_Cstriatum4_01044			hypothetical protein	0.997396470292851	1.10157627761153
hisC		Gene_Cstriatum4_01218			Histidinol-phosphate aminotransferase	0.8974373779445	0.779763855738616
rhlE_1		Gene_Cstriatum4_00727			ATP-dependent RNA helicase RhlE	1.00607382890382	0.993091501924152
lutC		Gene_Cstriatum4_01565			Lactate utilization protein C	0.946393934949491	0.909761803949052
rplA		Gene_Cstriatum4_01479			50S ribosomal protein L1	0.917878291104812	1.01074161790462
abaF_2		Gene_Cstriatum4_02094			Fosfomycin resistance protein AbaF	0.870678382867854	1.04058979172108
yycB		Gene_Cstriatum4_00790			Uncharacterized transporter YycB	1.00607382890382	0.993091501924152
radA		Gene_Cstriatum4_00583			DNA repair protein RadA	0.897472382070317	1
ctaA		Gene_Cstriatum4_00235			Heme A synthase	1.02651155546254	0.963791988103764
ispH2		Gene_Cstriatum4_00384			4-hydroxy-3-methylbut-2-enyl diphosphate reductase 2	1.04754514188316	1.00474093524252
rplE		Gene_Cstriatum4_01285			50S ribosomal protein L5	1.04989518436056	1.07607748470184
group_2259		Gene_Cstriatum4_00577			Probable inactive lipase Rv1592c	0.897472382070317	1
adhA		Gene_Cstriatum4_02169			Probable formaldehyde dehydrogenase AdhA	1.0749656893064	1.00170520770814
group_2260		Gene_Cstriatum4_01802			hypothetical protein	1.0894633203175	1.05517894789544
group_2261		Gene_Cstriatum4_00144			hypothetical protein	1	1.07737727309702
paaC		Gene_Cstriatum4_02100			1,2-phenylacetyl-CoA epoxidase, subunit C	0.870678382867854	1.04058979172108
group_2263		Gene_Cstriatum4_00102			hypothetical protein	1	0.990352594175552
odhA		Gene_Cstriatum4_00448			2-oxoglutarate dehydrogenase E1/E2 component	1.04754514188316	1.00474093524252
galK_3		Gene_Cstriatum4_02515			Galactokinase	0.769773611076051	0.766360353794482
group_2266		Gene_Cstriatum4_01022			Phosphatidylinositol phosphate synthase	1.12270513768571	1.01775474192154
whiB3		Gene_Cstriatum4_01232			Redox- and pH-responsive transcriptional regulator WhiB3	1.04989518436056	1.01698964210989
menF_1		Gene_Cstriatum4_00368			Isochorismate synthase MenF	1.04754514188316	1.00474093524252
group_2269		Gene_Cstriatum4_01623			hypothetical protein	0.946393934949491	0.909761803949052
group_227		Gene_Cstriatum4_02066			hypothetical protein	1.00263113537534	1.01980376416676
group_2270		Gene_Cstriatum4_00497			hypothetical protein	0.897472382070317	1
group_2271		Gene_Cstriatum4_01573			hypothetical protein	0.946393934949491	0.909761803949052
amiB2		Gene_Cstriatum4_00857			Putative amidase AmiB2	1.02404483487488	1.10494564446429
infA		Gene_Cstriatum4_01269			Translation initiation factor IF-1	1.04989518436056	1.07607748470184
etfA		Gene_Cstriatum4_01620			Electron transfer flavoprotein subunit alpha	0.946393934949491	0.909761803949052
cca		Gene_Cstriatum4_00655			CCA-adding enzyme	1.15454318777593	1.30158004968004
yidD		Gene_Cstriatum4_00670			Putative membrane protein insertion efficiency factor	1.15454318777593	1.30158004968004
group_2277		Gene_Cstriatum4_02529			hypothetical protein	1.00643349924074	0.898063204598415
cobT		Gene_Cstriatum4_01399			Nicotinate-nucleotide--dimethylbenzimidazole phosphoribosyltransferase	0.999264629334641	1.05659297689093
alr		Gene_Cstriatum4_01246			Alanine racemase	1.04989518436056	1.01698964210989
group_228		Gene_Cstriatum4_00954			hypothetical protein	1.12270513768571	1.03689779805997
bmrA		Gene_Cstriatum4_02625			Multidrug resistance ABC transporter ATP-binding/permease protein BmrA	1.52420062505606	1.20639994717401
dnaK		Gene_Cstriatum4_00484			Chaperone protein DnaK	0.897472382070317	1
trpE		Gene_Cstriatum4_00639			Anthranilate synthase component 1	1.15454318777593	1.30158004968004
pbpB		Gene_Cstriatum4_01370			Penicillin-binding protein PbpB	0.999264629334641	0.93134590498395
group_2284		Gene_Cstriatum4_01376			hypothetical protein	0.999264629334641	0.93134590498395
clpC1		Gene_Cstriatum4_00576			ATP-dependent Clp protease ATP-binding subunit ClpC1	0.897472382070317	1
echA6		Gene_Cstriatum4_00547			Probable enoyl-CoA hydratase echA6	0.897472382070317	1
group_2287		Gene_Cstriatum4_01122			Putative aminotransferase MSMEG_6286/MSMEI_6121	0.997396470292851	1.10157627761153
group_2288	yidC_2	Gene_Cstriatum4_00669			Membrane protein insertase YidC	1.15454318777593	1.30158004968004
sigE		Gene_Cstriatum4_00443			ECF RNA polymerase sigma factor SigE	1.04754514188316	1.00474093524252
lcpB		Gene_Cstriatum4_00855			Probable cell wall biosynthesis protein LcpB	1.02404483487488	1.10494564446429
group_2290		Gene_Cstriatum4_00665			hypothetical protein	1.15454318777593	1.30158004968004
group_2291		Gene_Cstriatum4_01239			hypothetical protein	1.04989518436056	1.01698964210989
rplN		Gene_Cstriatum4_01287			50S ribosomal protein L14	1.04989518436056	1.07607748470184
sigC		Gene_Cstriatum4_01105			ECF RNA polymerase sigma factor SigC	0.997396470292851	1.10157627761153
def_2		Gene_Cstriatum4_00211			Peptide deformylase	1.02651155546254	0.963327759716568
group_2295		Gene_Cstriatum4_00966			hypothetical protein	1.12270513768571	1.03065309463737
rpmE2		Gene_Cstriatum4_00769			50S ribosomal protein L31 type B	1.00607382890382	0.993091501924152
rbsK_1		Gene_Cstriatum4_00081			Ribokinase	1	0.990352594175552
dnaN		Gene_Cstriatum4_00673			Beta sliding clamp	1.15454318777593	1.30158004968004
group_2299		Gene_Cstriatum4_01337			hypothetical protein	0.999264629334641	0.93134590498395
hisD		Gene_Cstriatum4_01219			Histidinol dehydrogenase	0.8974373779445	0.779763855738616
sigK		Gene_Cstriatum4_01886			ECF RNA polymerase sigma factor SigK	0.769919391171778	0.860206282194207
upp		Gene_Cstriatum4_00011			Uracil phosphoribosyltransferase	1	0.956539604533953
viuB		Gene_Cstriatum4_01897			Vibriobactin utilization protein ViuB	0.769919391171778	0.860206282194207
group_2302		Gene_Cstriatum4_00910			hypothetical protein	1.02404483487488	1.10494564446429
cdsA		Gene_Cstriatum4_01148			Phosphatidate cytidylyltransferase	0.8974373779445	0.969464367405945
atpA		Gene_Cstriatum4_01603			ATP synthase subunit alpha	0.946393934949491	0.909761803949052
group_2305		Gene_Cstriatum4_01480			hypothetical protein	0.917878291104812	1.01074161790462
cwlM		Gene_Cstriatum4_00664			N-acetylmuramoyl-L-alanine amidase CwlM	1.15454318777593	1.30158004968004
group_2307		Gene_Cstriatum4_00492			hypothetical protein	0.897472382070317	1
trxC		Gene_Cstriatum4_02151			Putative thioredoxin 2	1.19758102717359	1.32918199075415
rpsO		Gene_Cstriatum4_02499			30S ribosomal protein S15	0.764218339235797	0.809512214491453
group_231		Gene_Cstriatum4_00568			hypothetical protein	0.897472382070317	1
moaC2		Gene_Cstriatum4_01588			Cyclic pyranopterin monophosphate synthase 2	0.946393934949491	0.909761803949052
group_2311		Gene_Cstriatum4_00418			hypothetical protein	1.04754514188316	1.00474093524252
hmuU_2		Gene_Cstriatum4_02265			Hemin transport system permease protein HmuU	1.15290486583812	1.31621368163594
group_2313		Gene_Cstriatum4_02389			hypothetical protein	1.16578342614149	1.11182789558483
group_2314		Gene_Cstriatum4_01824			Uncharacterized protein Rv1339	0.996790835876911	1.02401905782981
group_2315		Gene_Cstriatum4_00742			hypothetical protein	1.00607382890382	0.993091501924152
group_2316		Gene_Cstriatum4_01448			hypothetical protein	0.917878291104812	1.01074161790462
thiE		Gene_Cstriatum4_01166			Thiamine-phosphate synthase	0.8974373779445	0.896512363614462
glpF		Gene_Cstriatum4_00867			Probable glycerol uptake facilitator protein	1.02404483487488	1.10494564446429
nusG		Gene_Cstriatum4_01477			Transcription termination/antitermination protein NusG	0.917878291104812	1.01074161790462
group_232		Gene_Cstriatum4_00358			hypothetical protein	1.04754514188316	1.00474093524252
purB		Gene_Cstriatum4_02412			Adenylosuccinate lyase	0.870822839831179	1
recF		Gene_Cstriatum4_00674			DNA replication and repair protein RecF	1.15454318777593	1.30158004968004
tyrS		Gene_Cstriatum4_00928			Tyrosine--tRNA ligase	1.12270513768571	1.03689779805997
pimB		Gene_Cstriatum4_01387			GDP-mannose-dependent monoacylated alpha-(1-6)-phosphatidylinositol monomannoside mannosyltransferase	0.999264629334641	1.05659297689093
lppS		Gene_Cstriatum4_02070			Putative L,D-transpeptidase LppS	1.00263113537534	1.01980376416676
pbuG		Gene_Cstriatum4_02202			Guanine/hypoxanthine permease PbuG	1.11408036492851	1.04053306877954
group_2326		Gene_Cstriatum4_01698			hypothetical protein	0.833373052705864	0.898063204598415
rbpA		Gene_Cstriatum4_00297			RNA polymerase-binding protein RbpA	1.02651155546254	0.954794838357072
secA1		Gene_Cstriatum4_00141			Protein translocase subunit SecA 1	1	1.07737727309702
arcB		Gene_Cstriatum4_00132			Delta(1)-pyrroline-2-carboxylate reductase	1	1.27357783366784
yiiM		Gene_Cstriatum4_00613			Protein YiiM	1.15454318777593	1.30158004968004
group_2330		Gene_Cstriatum4_01517			hypothetical protein	0.923291378167229	1.09855107298462
aftB		Gene_Cstriatum4_00882			Terminal beta-(1->2)-arabinofuranosyltransferase	1.02404483487488	1.10494564446429
group_2332		Gene_Cstriatum4_00257			hypothetical protein	1.02651155546254	0.963791988103764
aroC		Gene_Cstriatum4_00974			Chorismate synthase	1.12270513768571	1.03065309463737
gbsA		Gene_Cstriatum4_01503			Betaine aldehyde dehydrogenase	0.923291378167229	1.09855107298462
group_2335		Gene_Cstriatum4_01202			hypothetical protein	0.8974373779445	0.896512363614462
group_2336		Gene_Cstriatum4_00476			hypothetical protein	1.04754514188316	1.00474093524252
group_2337		Gene_Cstriatum4_01375			hypothetical protein	0.999264629334641	0.93134590498395
group_2338		Gene_Cstriatum4_01787			hypothetical protein	1.0894633203175	1.04678680501482
era		Gene_Cstriatum4_01677			GTPase Era	0.833373052705864	0.898063204598415
drrA_1		Gene_Cstriatum4_00069			Daunorubicin/doxorubicin resistance ATP-binding protein DrrA	1	0.990352594175552
asnB		Gene_Cstriatum4_01396			Putative asparagine synthetase [glutamine-hydrolyzing]	0.999264629334641	1.05659297689093
rpe		Gene_Cstriatum4_00214			Ribulose-phosphate 3-epimerase	1.02651155546254	0.963791988103764
dnaE2		Gene_Cstriatum4_01864			Error-prone DNA polymerase	0.769919391171778	0.860206282194207
yknY_2		Gene_Cstriatum4_02587			Uncharacterized ABC transporter ATP-binding protein YknY	0.863863786858139	0.860206282194207
group_2344		Gene_Cstriatum4_00426			hypothetical protein	1.04754514188316	1.00474093524252
group_2345		Gene_Cstriatum4_02260			hypothetical protein	1.08775485158015	1.07047884380452
group_2346		Gene_Cstriatum4_00553			hypothetical protein	0.897472382070317	1
group_2347		Gene_Cstriatum4_02589			hypothetical protein	0.863863786858139	0.860206282194207
group_2348		Gene_Cstriatum4_01974			hypothetical protein	1.02271214959471	0.97549715806284
carB_2		Gene_Cstriatum4_00074			Carbamoyl-phosphate synthase large chain	1	0.990352594175552
cspA		Gene_Cstriatum4_01071			Probable cold shock protein A	0.997396470292851	1.10157627761153
group_2350		Gene_Cstriatum4_01772			hypothetical protein	1.0894633203175	1.04678680501482
chrA		Gene_Cstriatum4_02088			Chromate transport protein	1.00263113537534	1.01980376416676
group_2352		Gene_Cstriatum4_02380			hypothetical protein	1.15163188084615	1.1127721899381
group_2353		Gene_Cstriatum4_00543			hypothetical protein	0.897472382070317	1
trmB		Gene_Cstriatum4_00899			tRNA (guanine-N(7)-)-methyltransferase	1.02404483487488	1.10494564446429
group_2355		Gene_Cstriatum4_00699			hypothetical protein	1.15454318777593	1.30158004968004
group_2356		Gene_Cstriatum4_02474			hypothetical protein	1.21274751200538	1.16073787989541
group_2357		Gene_Cstriatum4_00105			hypothetical protein	1	0.990352594175552
dcuD		Gene_Cstriatum4_01462			Putative cryptic C4-dicarboxylate transporter DcuD	0.917878291104812	1.01074161790462
group_2359		Gene_Cstriatum4_01263			hypothetical protein	1.04989518436056	1.07607748470184
rpsJ		Gene_Cstriatum4_01304			30S ribosomal protein S10	1.04989518436056	1.07881033273164
glnE		Gene_Cstriatum4_01780			Bifunctional glutamine synthetase adenylyltransferase/adenylyl-removing enzyme	1.0894633203175	1.04678680501482
group_2361		Gene_Cstriatum4_02203			Uncharacterized protein Rv0877	1.11408036492851	1.04053306877954
group_2362		Gene_Cstriatum4_00556			hypothetical protein	0.897472382070317	1
group_2363		Gene_Cstriatum4_02005			hypothetical protein	1.02271214959471	0.97549715806284
ipsA		Gene_Cstriatum4_00596			HTH-type transcriptional regulator IpsA	0.897472382070317	1
group_2365		Gene_Cstriatum4_01093			hypothetical protein	0.997396470292851	1.10157627761153
group_2366		Gene_Cstriatum4_02207			hypothetical protein	1.11408036492851	1.04053306877954
rihA_2		Gene_Cstriatum4_02498			Pyrimidine-specific ribonucleoside hydrolase RihA	0.764218339235797	0.809512214491453
whiB4		Gene_Cstriatum4_01098			Transcriptional regulator WhiB4	0.997396470292851	1.10157627761153
resA_2		Gene_Cstriatum4_01444			Thiol-disulfide oxidoreductase ResA	0.917878291104812	1.01074161790462
group_237		Gene_Cstriatum4_02546			hypothetical protein	1.12682271879574	1.09592409264155
moeA1		Gene_Cstriatum4_00780			Molybdopterin molybdenumtransferase 1	1.00607382890382	0.993091501924152
rpsS		Gene_Cstriatum4_01299			30S ribosomal protein S19	1.04989518436056	1.07881033273164
cmtR_2		Gene_Cstriatum4_02630			HTH-type transcriptional regulator CmtR	1.25478087223271	1.4209292554652
group_2373		Gene_Cstriatum4_00961			hypothetical protein	1.12270513768571	1.03065309463737
adk		Gene_Cstriatum4_01272			Adenylate kinase	1.04989518436056	1.07607748470184
iscS_2		Gene_Cstriatum4_01621			IscS-like cysteine desulfurase	0.946393934949491	0.909761803949052
group_2376		Gene_Cstriatum4_02222			hypothetical protein	1.12089961614751	1.16838391812505
yrdA		Gene_Cstriatum4_00810			Protein YrdA	1.00607382890382	0.993091501924152
thrC		Gene_Cstriatum4_01786			Threonine synthase	1.0894633203175	1.04678680501482
group_2379		Gene_Cstriatum4_01576			hypothetical protein	0.946393934949491	0.909761803949052
group_238		Gene_Cstriatum4_00739			hypothetical protein	1.00607382890382	0.993091501924152
group_2380	moaE2_1	Gene_Cstriatum4_01537			Molybdopterin molybdenumtransferase 2	0.923291378167229	1.16838391812505
ipdC		Gene_Cstriatum4_01540			Indole-3-pyruvate decarboxylase	0.923291378167229	1.16838391812505
group_2382		Gene_Cstriatum4_01005			hypothetical protein	1.12270513768571	1.01775474192154
dinB1		Gene_Cstriatum4_01350			DNA polymerase IV 1	0.999264629334641	0.93134590498395
group_2384		Gene_Cstriatum4_02575			hypothetical protein	0.575036424934487	0.64383413110643
etfB		Gene_Cstriatum4_01619			Electron transfer flavoprotein subunit beta	0.946393934949491	0.909761803949052
IMPDH		Gene_Cstriatum4_02308			Inosine-5'-monophosphate dehydrogenase	1.0892349726034	0.979081339818301
group_2387		Gene_Cstriatum4_01558			hypothetical protein	0.923291378167229	1.16838391812505
sucC		Gene_Cstriatum4_00686			Succinate--CoA ligase [ADP-forming] subunit beta	1.15454318777593	1.30158004968004
group_2389		Gene_Cstriatum4_02152			35 kDa protein	1.19758102717359	1.32918199075415
eno		Gene_Cstriatum4_00351			Enolase	1.04754514188316	1.00474093524252
rpoZ		Gene_Cstriatum4_00207			DNA-directed RNA polymerase subunit omega	1.02651155546254	0.963327759716568
proC		Gene_Cstriatum4_01420			Pyrroline-5-carboxylate reductase	0.917878291104812	1.01074161790462
group_2392		Gene_Cstriatum4_01796			hypothetical protein	1.0894633203175	1.05517894789544
group_2393		Gene_Cstriatum4_00698			hypothetical protein	1.15454318777593	1.30158004968004
group_2394		Gene_Cstriatum4_01870			hypothetical protein	0.769919391171778	0.860206282194207
dap		Gene_Cstriatum4_01631			D-aminopeptidase	0.946393934949491	0.909761803949052
group_2396		Gene_Cstriatum4_01671			hypothetical protein	0.833373052705864	0.898063204598415
group_2397		Gene_Cstriatum4_01021			Phosphatidylinositol mannoside acyltransferase	1.12270513768571	1.01775474192154
group_2398		Gene_Cstriatum4_00603			hypothetical protein	1.15454318777593	1.30158004968004
group_2399		Gene_Cstriatum4_01681			hypothetical protein	0.833373052705864	0.898063204598415
mycP1		Gene_Cstriatum4_01259			hypothetical protein	1.04989518436056	1.07607748470184
group_240		Gene_Cstriatum4_00912			Fimbrial subunit type 1	1.02404483487488	1.10494564446429
group_2400		Gene_Cstriatum4_01082			hypothetical protein	0.997396470292851	1.10157627761153
group_2401		Gene_Cstriatum4_02655			hypothetical protein	4.25499974327075	3.27854273015678
irtA_1		Gene_Cstriatum4_02423			Iron import ATP-binding/permease protein IrtA	0.905021843045573	0.830629213384923
metF		Gene_Cstriatum4_00700			5,10-methylenetetrahydrofolate reductase	1.15454318777593	1.30158004968004
group_2404		Gene_Cstriatum4_00104			hypothetical protein	1	0.990352594175552
pknD_4		Gene_Cstriatum4_01381			Serine/threonine-protein kinase PknD	0.999264629334641	0.93134590498395
acnR		Gene_Cstriatum4_00255			HTH-type transcriptional repressor AcnR	1.02651155546254	0.963791988103764
group_2407		Gene_Cstriatum4_02229			hypothetical protein	1.12089961614751	1.16838391812505
pbpA		Gene_Cstriatum4_00714			Penicillin-binding protein A	1.15454318777593	1.30158004968004
ychF		Gene_Cstriatum4_00388			Ribosome-binding ATPase YchF	1.04754514188316	1.00474093524252
group_241		Gene_Cstriatum4_02616			hypothetical protein	2.4314576543736	2.0822996593104
group_2410		Gene_Cstriatum4_01970			Uncharacterized membrane protein Rv2723	1.02271214959471	0.97549715806284
group_2411		Gene_Cstriatum4_00532			Putative glutamate--cysteine ligase 2	0.897472382070317	1
group_2412		Gene_Cstriatum4_02061			hypothetical protein	1.00263113537534	1.01980376416676
group_2413		Gene_Cstriatum4_01697			hypothetical protein	0.833373052705864	0.898063204598415
group_2414		Gene_Cstriatum4_02125			hypothetical protein	1.19758102717359	1.32918199075415
fhuC		Gene_Cstriatum4_01917			Iron(3+)-hydroxamate import ATP-binding protein FhuC	1.06407152972921	1.06786646639036
glbO		Gene_Cstriatum4_02089			Group 2 truncated hemoglobin GlbO	1.00263113537534	1.01980376416676
group_2417		Gene_Cstriatum4_01688			UPF0053 protein Rv1842c	0.833373052705864	0.898063204598415
group_2418		Gene_Cstriatum4_01311			hypothetical protein	1.04989518436056	1.07881033273164
hemA		Gene_Cstriatum4_01425			Glutamyl-tRNA reductase	0.917878291104812	1.01074161790462
group_242		Gene_Cstriatum4_01129			hypothetical protein	0.8974373779445	0.969464367405945
group_2420		Gene_Cstriatum4_01028			hypothetical protein	0.997396470292851	1.10157627761153
group_2421		Gene_Cstriatum4_02122			hypothetical protein	0.870678382867854	1.09853661906519
yedI		Gene_Cstriatum4_00417			Inner membrane protein YedI	1.04754514188316	1.00474093524252
argH		Gene_Cstriatum4_00930			Argininosuccinate lyase	1.12270513768571	1.03689779805997
yaaA		Gene_Cstriatum4_01133			Peroxide stress resistance protein YaaA	0.8974373779445	0.969464367405945
nrdE2_2		Gene_Cstriatum4_02400			Ribonucleoside-diphosphate reductase subunit alpha 2	1.16578342614149	1.11182789558483
group_2426		Gene_Cstriatum4_00650			hypothetical protein	1.15454318777593	1.30158004968004
secD		Gene_Cstriatum4_01010			Protein translocase subunit SecD	1.12270513768571	1.01775474192154
group_2428		Gene_Cstriatum4_02245			hypothetical protein	1.08775485158015	1.07047884380452
pfkA		Gene_Cstriatum4_02167			ATP-dependent 6-phosphofructokinase	1.0749656893064	1.00170520770814
group_243		Gene_Cstriatum4_02291			hypothetical protein	1.15290486583812	1.31621368163594
fdoH		Gene_Cstriatum4_00405			Formate dehydrogenase-O iron-sulfur subunit	1.04754514188316	1.00474093524252
group_2431		Gene_Cstriatum4_01635			hypothetical protein	0.833373052705864	0.898063204598415
drrA_2		Gene_Cstriatum4_00237			Daunorubicin/doxorubicin resistance ATP-binding protein DrrA	1.02651155546254	0.963791988103764
group_2433		Gene_Cstriatum4_01072			hypothetical protein	0.997396470292851	1.10157627761153
cobB		Gene_Cstriatum4_02269			NAD-dependent protein deacetylase	1.15290486583812	1.31621368163594
nreC_1		Gene_Cstriatum4_00551			Oxygen regulatory protein NreC	0.897472382070317	1
mrpD_2		Gene_Cstriatum4_01188			Na(+)/H(+) antiporter subunit D	0.8974373779445	0.896512363614462
czcO		Gene_Cstriatum4_02126			Uncharacterized oxidoreductase CzcO	1.19758102717359	1.32918199075415
group_2438		Gene_Cstriatum4_02007			hypothetical protein	1.02271214959471	0.97549715806284
group_2439		Gene_Cstriatum4_00158			hypothetical protein	1	1.07737727309702
group_244		Gene_Cstriatum4_02439			hypothetical protein	1.29394559828209	1.28116238774832
merA		Gene_Cstriatum4_02619			Mercuric reductase	0.927421574063147	0.947389443339756
group_2441		Gene_Cstriatum4_00190			hypothetical protein	1.02651155546254	0.963327759716568
glnA_2		Gene_Cstriatum4_02466			Glutamine synthetase	0.839026534221898	0.879362160243488
group_2443		Gene_Cstriatum4_02426			Putative acetyltransferase SA2342	0.905021843045573	0.830629213384923
dapC		Gene_Cstriatum4_02212			Probable N-succinyldiaminopimelate aminotransferase DapC	1.11408036492851	1.04053306877954
argC		Gene_Cstriatum4_00937			N-acetyl-gamma-glutamyl-phosphate reductase	1.12270513768571	1.03689779805997
efp		Gene_Cstriatum4_00969			Elongation factor P	1.12270513768571	1.03065309463737
group_2447		Gene_Cstriatum4_00023			hypothetical protein	1	0.956539604533953
group_2448		Gene_Cstriatum4_00370			hypothetical protein	1.04754514188316	1.00474093524252
gcvT		Gene_Cstriatum4_02460			Aminomethyltransferase	0.839026534221898	0.879362160243488
metG		Gene_Cstriatum4_00789			Methionine--tRNA ligase	1.00607382890382	0.993091501924152
group_2450		Gene_Cstriatum4_02153			hypothetical protein	1.19758102717359	1.32918199075415
group_2451		Gene_Cstriatum4_01544			hypothetical protein	0.923291378167229	1.16838391812505
group_2452		Gene_Cstriatum4_01359			Pyridoxal phosphate homeostasis protein	0.999264629334641	0.93134590498395
group_2453		Gene_Cstriatum4_00364			(2Z,6E)-farnesyl diphosphate synthase	1.04754514188316	1.00474093524252
group_2454		Gene_Cstriatum4_01040			hypothetical protein	0.997396470292851	1.10157627761153
ribF		Gene_Cstriatum4_02497			Bifunctional riboflavin kinase/FMN adenylyltransferase	0.764218339235797	0.809512214491453
group_2456		Gene_Cstriatum4_01041			hypothetical protein	0.997396470292851	1.10157627761153
group_2457		Gene_Cstriatum4_00985			hypothetical protein	1.12270513768571	1.01775474192154
group_2458		Gene_Cstriatum4_00333			Uncharacterized protein Rv1708	1.02651155546254	0.954794838357072
group_2459		Gene_Cstriatum4_00245			hypothetical protein	1.02651155546254	0.963791988103764
group_246		Gene_Cstriatum4_02205			hypothetical protein	1.11408036492851	1.04053306877954
rplP		Gene_Cstriatum4_01296			50S ribosomal protein L16	1.04989518436056	1.07881033273164
metN2		Gene_Cstriatum4_01862			Methionine import ATP-binding protein MetN 2	0.769919391171778	0.860206282194207
group_2462		Gene_Cstriatum4_02365			hypothetical protein	1.15163188084615	1.1127721899381
argS		Gene_Cstriatum4_01569			Arginine--tRNA ligase	0.946393934949491	0.909761803949052
rplT		Gene_Cstriatum4_00946			50S ribosomal protein L20	1.12270513768571	1.03689779805997
group_2465		Gene_Cstriatum4_01980			hypothetical protein	1.02271214959471	0.97549715806284
group_2466		Gene_Cstriatum4_01174			hypothetical protein	0.8974373779445	0.896512363614462
bcrA_1		Gene_Cstriatum4_00523			Bacitracin transport ATP-binding protein BcrA	0.897472382070317	1
group_2468		Gene_Cstriatum4_00507			hypothetical protein	0.897472382070317	1
rsmE		Gene_Cstriatum4_01684			Ribosomal RNA small subunit methyltransferase E	0.833373052705864	0.898063204598415
ypdF		Gene_Cstriatum4_00970			Aminopeptidase YpdF	1.12270513768571	1.03065309463737
mntB_2		Gene_Cstriatum4_02300			Manganese transport system ATP-binding protein MntB	1.0892349726034	1.0454479264664
group_2471		Gene_Cstriatum4_01929			hypothetical protein	1.06407152972921	1.06786646639036
group_2472		Gene_Cstriatum4_01652			hypothetical protein	0.833373052705864	0.898063204598415
lcpA		Gene_Cstriatum4_00117			Cell wall biosynthesis protein LcpA	1	0.979948135051293
group_2474		Gene_Cstriatum4_01256			hypothetical protein	1.04989518436056	1.01698964210989
group_2475		Gene_Cstriatum4_01781			hypothetical protein	1.0894633203175	1.04678680501482
group_2476		Gene_Cstriatum4_01339			hypothetical protein	0.999264629334641	0.93134590498395
group_2477		Gene_Cstriatum4_01351			hypothetical protein	0.999264629334641	0.93134590498395
phzF		Gene_Cstriatum4_01135			Trans-2,3-dihydro-3-hydroxyanthranilate isomerase	0.8974373779445	0.969464367405945
group_2479		Gene_Cstriatum4_02311			hypothetical protein	1.0892349726034	0.979081339818301
rplJ		Gene_Cstriatum4_02488			50S ribosomal protein L10	1.05695673506675	1.10944163650668
group_2480		Gene_Cstriatum4_02448			Probable ABC transporter ATP-binding/permease protein HI_0664	0.921067123324225	1.09265395191019
xylB_1		Gene_Cstriatum4_01724			Aryl-alcohol dehydrogenase	1.12844647242233	1.00383196323139
pat_1		Gene_Cstriatum4_00112			Putative phenylalanine aminotransferase	1	0.990352594175552
lnt		Gene_Cstriatum4_00295			Apolipoprotein N-acyltransferase	1.02651155546254	0.954794838357072
degU		Gene_Cstriatum4_02577			Transcriptional regulatory protein DegU	1.5350882243904	1.33720747807333
group_2485		Gene_Cstriatum4_01429			hypothetical protein	0.917878291104812	1.01074161790462
mftC		Gene_Cstriatum4_01180			Putative mycofactocin radical SAM maturase MftC	0.8974373779445	0.896512363614462
ettA		Gene_Cstriatum4_02085			Energy-dependent translational throttle protein EttA	1.00263113537534	1.01980376416676
group_2488		Gene_Cstriatum4_01938			hypothetical protein	1.06407152972921	1.06786646639036
gsiC_1		Gene_Cstriatum4_01944			Glutathione transport system permease protein GsiC	1.06407152972921	1.06786646639036
fatC		Gene_Cstriatum4_02334			Petrobactin import system permease protein FatC	1.07482957985378	1.03557243679997
group_2490		Gene_Cstriatum4_00986			hypothetical protein	1.12270513768571	1.01775474192154
yfiZ		Gene_Cstriatum4_01900			Probable siderophore transport system permease protein YfiZ	0.769919391171778	0.860206282194207
ypbG		Gene_Cstriatum4_01101			Uncharacterized protein YpbG	0.997396470292851	1.10157627761153
fdnG		Gene_Cstriatum4_00404			Formate dehydrogenase, nitrate-inducible, major subunit	1.04754514188316	1.00474093524252
group_2494		Gene_Cstriatum4_01459			hypothetical protein	0.917878291104812	1.01074161790462
group_2495		Gene_Cstriatum4_00369			hypothetical protein	1.04754514188316	1.00474093524252
coaE		Gene_Cstriatum4_00958			Dephospho-CoA kinase	1.12270513768571	1.03065309463737
rutG		Gene_Cstriatum4_01997			Putative pyrimidine permease RutG	1.02271214959471	0.97549715806284
pyk		Gene_Cstriatum4_01206			Pyruvate kinase	0.8974373779445	0.896512363614462
group_2499		Gene_Cstriatum4_01960			hypothetical protein	1.06407152972921	1.06786646639036
group_25		Gene_Cstriatum4_01280			hypothetical protein	1.04989518436056	1.07607748470184
group_250		Gene_Cstriatum4_02555			hypothetical protein	1.83455338379266	1.56765527028929
group_2500		Gene_Cstriatum4_01689			Uncharacterized protein Rv1841c	0.833373052705864	0.898063204598415
truA		Gene_Cstriatum4_01262			tRNA pseudouridine synthase A	1.04989518436056	1.07607748470184
group_2502		Gene_Cstriatum4_01290			hypothetical protein	1.04989518436056	1.07881033273164
pheT		Gene_Cstriatum4_00942			Phenylalanine--tRNA ligase beta subunit	1.12270513768571	1.03689779805997
dtpT_2		Gene_Cstriatum4_02393			Di-/tripeptide transporter	1.16578342614149	1.11182789558483
ykoD_1		Gene_Cstriatum4_01321			Putative HMP/thiamine import ATP-binding protein YkoD	1.04989518436056	1.07881033273164
group_2506		Gene_Cstriatum4_02210			hypothetical protein	1.11408036492851	1.04053306877954
qcrB		Gene_Cstriatum4_01390			Cytochrome bc1 complex cytochrome b subunit	0.999264629334641	1.05659297689093
group_2508		Gene_Cstriatum4_00322			hypothetical protein	1.02651155546254	0.954794838357072
yciC		Gene_Cstriatum4_00395			Putative metal chaperone YciC	1.04754514188316	1.00474093524252
group_251		Gene_Cstriatum4_00390			hypothetical protein	1.04754514188316	1.00474093524252
group_2510		Gene_Cstriatum4_02509			hypothetical protein	0.769773611076051	0.766360353794482
rpmF		Gene_Cstriatum4_00770			50S ribosomal protein L32	1.00607382890382	0.993091501924152
group_2512		Gene_Cstriatum4_02605			hypothetical protein	3.32425894263627	2.68995884443348
hisF		Gene_Cstriatum4_01211			Imidazole glycerol phosphate synthase subunit HisF	0.8974373779445	0.779763855738616
group_2514		Gene_Cstriatum4_02433			hypothetical protein	1.29394559828209	1.28116238774832
group_2515		Gene_Cstriatum4_02607			hypothetical protein	3.32425894263627	2.68995884443348
group_2516		Gene_Cstriatum4_01955			hypothetical protein	1.06407152972921	1.06786646639036
group_2517		Gene_Cstriatum4_00646			hypothetical protein	1.15454318777593	1.30158004968004
group_2518		Gene_Cstriatum4_02235			hypothetical protein	1.08775485158015	1.07047884380452
sdaC_4		Gene_Cstriatum4_01707			Serine transporter	1.12844647242233	1.15727364367457
group_252		Gene_Cstriatum4_01056			hypothetical protein	0.997396470292851	1.10157627761153
clpX		Gene_Cstriatum4_02390			ATP-dependent Clp protease ATP-binding subunit ClpX	1.16578342614149	1.11182789558483
group_2521		Gene_Cstriatum4_02230			hypothetical protein	1.12089961614751	1.16838391812505
group_2522		Gene_Cstriatum4_02561			IS256 family transposase IS3503	3.01523922247697	2.38665493957339
comEA		Gene_Cstriatum4_01923			ComE operon protein 1	1.06407152972921	1.06786646639036
btuD_8		Gene_Cstriatum4_02278			Vitamin B12 import ATP-binding protein BtuD	1.15290486583812	1.31621368163594
group_2525		Gene_Cstriatum4_00989			hypothetical protein	1.12270513768571	1.01775474192154
group_2526		Gene_Cstriatum4_01187			hypothetical protein	0.8974373779445	0.896512363614462
group_2527		Gene_Cstriatum4_01716			hypothetical protein	1.12844647242233	0.854013405687416
group_2528		Gene_Cstriatum4_01905			hypothetical protein	0.769919391171778	0.860206282194207
group_2529		Gene_Cstriatum4_02189			hypothetical protein	1.11408036492851	1.04053306877954
group_253		Gene_Cstriatum4_01914			hypothetical protein	1.06407152972921	1.06786646639036
group_2530		Gene_Cstriatum4_01738			hypothetical protein	1.12844647242233	1.00383196323139
prrB		Gene_Cstriatum4_02574			Sensor-type histidine kinase PrrB	0.575036424934487	0.64383413110643
gsiD		Gene_Cstriatum4_01943			Glutathione transport system permease protein GsiD	1.06407152972921	1.06786646639036
group_2533		Gene_Cstriatum4_02361			hypothetical protein	1.15163188084615	1.1127721899381
group_2534		Gene_Cstriatum4_00861			hypothetical protein	1.02404483487488	1.10494564446429
mobA_2		Gene_Cstriatum4_01587			Molybdenum cofactor guanylyltransferase	0.946393934949491	0.909761803949052
group_2536		Gene_Cstriatum4_00993			hypothetical protein	1.12270513768571	1.01775474192154
mutT3		Gene_Cstriatum4_00522			Putative 8-oxo-dGTP diphosphatase 3	0.897472382070317	1
group_2538		Gene_Cstriatum4_01077			hypothetical protein	0.997396470292851	1.10157627761153
yitU		Gene_Cstriatum4_00869			5-amino-6-(5-phospho-D-ribitylamino)uracil phosphatase YitU	1.02404483487488	1.10494564446429
group_254		Gene_Cstriatum4_01818			hypothetical protein	0.996790835876911	1.02401905782981
group_2540		Gene_Cstriatum4_01079			hypothetical protein	0.997396470292851	1.10157627761153
menG		Gene_Cstriatum4_01469			Demethylmenaquinone methyltransferase	0.917878291104812	1.01074161790462
group_2542		Gene_Cstriatum4_02560			hypothetical protein	1.83455338379266	1.56765527028929
group_2543		Gene_Cstriatum4_01690			hypothetical protein	0.833373052705864	0.898063204598415
uppP		Gene_Cstriatum4_00270			Undecaprenyl-diphosphatase	1.02651155546254	0.963791988103764
dinB		Gene_Cstriatum4_01858			DNA polymerase IV	0.769919391171778	0.860206282194207
recR		Gene_Cstriatum4_01118			Recombination protein RecR	0.997396470292851	1.10157627761153
relA		Gene_Cstriatum4_01006			Bifunctional (p)ppGpp synthase/hydrolase RelA	1.12270513768571	1.01775474192154
group_2548		Gene_Cstriatum4_01075			hypothetical protein	0.997396470292851	1.10157627761153
proA		Gene_Cstriatum4_01918			Gamma-glutamyl phosphate reductase	1.06407152972921	1.06786646639036
group_255		Gene_Cstriatum4_01969			hypothetical protein	1.02271214959471	0.97549715806284
nirC		Gene_Cstriatum4_01283			Nitrite transporter NirC	1.04989518436056	1.07607748470184
ramB		Gene_Cstriatum4_01050			HTH-type transcriptional regulator RamB	0.997396470292851	1.10157627761153
group_2552		Gene_Cstriatum4_00929			UPF0434 protein PFL_1779	1.12270513768571	1.03689779805997
group_2553		Gene_Cstriatum4_00792			L-methionine sulfoximine/L-methionine sulfone acetyltransferase	1.00607382890382	0.993091501924152
gltS		Gene_Cstriatum4_00509			Sodium/glutamate symporter	0.897472382070317	1
group_2555		Gene_Cstriatum4_00447			hypothetical protein	1.04754514188316	1.00474093524252
group_2556		Gene_Cstriatum4_02670			hypothetical protein	3.72056667031417	2.6093637329321
leuA		Gene_Cstriatum4_01112			2-isopropylmalate synthase	0.997396470292851	1.10157627761153
dauA		Gene_Cstriatum4_01485			C4-dicarboxylic acid transporter DauA	0.923291378167229	1.10944165779374
ksgA		Gene_Cstriatum4_00795			Ribosomal RNA small subunit methyltransferase A	1.00607382890382	0.993091501924152
group_256		Gene_Cstriatum4_02138			hypothetical protein	1.19758102717359	1.32918199075415
group_2560		Gene_Cstriatum4_00428			hypothetical protein	1.04754514188316	1.00474093524252
group_2561		Gene_Cstriatum4_01106			hypothetical protein	0.997396470292851	1.10157627761153
groL2		Gene_Cstriatum4_01237			60 kDa chaperonin 2	1.04989518436056	1.01698964210989
group_2563		Gene_Cstriatum4_00143			hypothetical protein	1	1.07737727309702
lldR		Gene_Cstriatum4_01718			Putative L-lactate dehydrogenase operon regulatory protein	1.12844647242233	1.00383196323139
group_2565		Gene_Cstriatum4_01312			hypothetical protein	1.04989518436056	1.07881033273164
btuD_3		Gene_Cstriatum4_01574			Vitamin B12 import ATP-binding protein BtuD	0.946393934949491	0.909761803949052
group_2567		Gene_Cstriatum4_00923			hypothetical protein	1.02404483487488	1.10494564446429
group_2568		Gene_Cstriatum4_02435			hypothetical protein	1.29394559828209	1.28116238774832
group_2569		Gene_Cstriatum4_01088			Uncharacterized ABC transporter ATP-binding protein Rv1281c	0.997396470292851	1.10157627761153
pyrD		Gene_Cstriatum4_00268			Dihydroorotate dehydrogenase (quinone)	1.02651155546254	0.963791988103764
clpP2		Gene_Cstriatum4_02396			ATP-dependent Clp protease proteolytic subunit 2	1.16578342614149	1.11182789558483
cysD		Gene_Cstriatum4_02507			Sulfate adenylyltransferase subunit 2	0.995628148864615	1.10494564446429
group_2572		Gene_Cstriatum4_01097			hypothetical protein	0.997396470292851	1.10157627761153
lipM		Gene_Cstriatum4_00402			Octanoyltransferase LipM	1.04754514188316	1.00474093524252
tatA		Gene_Cstriatum4_00288			Sec-independent protein translocase protein TatA	1.02651155546254	0.954794838357072
oxyR		Gene_Cstriatum4_02009			Probable hydrogen peroxide-inducible genes activator	1.02271214959471	0.97549715806284
group_2576		Gene_Cstriatum4_01080			hypothetical protein	0.997396470292851	1.10157627761153
group_2577		Gene_Cstriatum4_01680			hypothetical protein	0.833373052705864	0.898063204598415
group_2578		Gene_Cstriatum4_01340			hypothetical protein	0.999264629334641	0.93134590498395
group_2579		Gene_Cstriatum4_00983			hypothetical protein	1.12270513768571	1.01775474192154
aniA		Gene_Cstriatum4_01580			Copper-containing nitrite reductase	0.946393934949491	0.909761803949052
kdc		Gene_Cstriatum4_01928			Alpha-keto-acid decarboxylase	1.06407152972921	1.06786646639036
topA		Gene_Cstriatum4_01069			DNA topoisomerase 1	0.997396470292851	1.10157627761153
group_2582		Gene_Cstriatum4_02652			hypothetical protein	2.97636792701563	2.47791483685392
group_2583		Gene_Cstriatum4_00398			hypothetical protein	1.04754514188316	1.00474093524252
group_2584		Gene_Cstriatum4_02065			hypothetical protein	1.00263113537534	1.01980376416676
gsiB		Gene_Cstriatum4_02256			Glutathione-binding protein GsiB	1.08775485158015	1.07047884380452
deoD		Gene_Cstriatum4_01650			Purine nucleoside phosphorylase DeoD-type	0.833373052705864	0.898063204598415
group_2587		Gene_Cstriatum4_00746			hypothetical protein	1.00607382890382	0.993091501924152
group_2588		Gene_Cstriatum4_01618			hypothetical protein	0.946393934949491	0.909761803949052
icd		Gene_Cstriatum4_01896			Isocitrate dehydrogenase [NADP]	0.769919391171778	0.860206282194207
group_259		Gene_Cstriatum4_01039			hypothetical protein	0.997396470292851	1.10157627761153
yegS		Gene_Cstriatum4_02029			lipid kinase YegS	1.0244220107384	1.04569644589403
group_2591		Gene_Cstriatum4_00198			hypothetical protein	1.02651155546254	0.963327759716568
glpQ1		Gene_Cstriatum4_00853			Probable glycerophosphodiester phosphodiesterase 1	1.02404483487488	1.10494564446429
yfnB		Gene_Cstriatum4_00702			Putative HAD-hydrolase YfnB	1.15454318777593	1.30158004968004
group_2594		Gene_Cstriatum4_00094			hypothetical protein	1	0.990352594175552
lysC		Gene_Cstriatum4_01109			Aspartokinase	0.997396470292851	1.10157627761153
group_2596		Gene_Cstriatum4_00168			hypothetical protein	1	1.07737727309702
thyX		Gene_Cstriatum4_01965			Flavin-dependent thymidylate synthase	1.02271214959471	0.97549715806284
group_2598		Gene_Cstriatum4_02220			hypothetical protein	1.12089961614751	1.16838391812505
group_2599		Gene_Cstriatum4_00071			hypothetical protein	1	0.990352594175552
group_26		Gene_Cstriatum4_01289			hypothetical protein	1.04989518436056	1.07607748470184
group_260		Gene_Cstriatum4_02378			hypothetical protein	1.15163188084615	1.1127721899381
rplR		Gene_Cstriatum4_01277			50S ribosomal protein L18	1.04989518436056	1.07607748470184
group_2601		Gene_Cstriatum4_00357			hypothetical protein	1.04754514188316	1.00474093524252
scmP_1		Gene_Cstriatum4_00013			N-acetylcysteine deacetylase	1	0.956539604533953
group_2603		Gene_Cstriatum4_01327			hypothetical protein	0.999264629334641	1.23852550380956
group_2604		Gene_Cstriatum4_01430			hypothetical protein	0.917878291104812	1.01074161790462
group_2605		Gene_Cstriatum4_01922			DegV domain-containing protein Cgl2349/cg2579	1.06407152972921	1.06786646639036
group_2606		Gene_Cstriatum4_01326			hypothetical protein	0.999264629334641	1.23852550380956
lpqY		Gene_Cstriatum4_00042			Trehalose-binding lipoprotein LpqY	1	0.956539604533953
ydhP		Gene_Cstriatum4_01902			Inner membrane transport protein YdhP	0.769919391171778	0.860206282194207
dcuA		Gene_Cstriatum4_00277			Anaerobic C4-dicarboxylate transporter DcuA	1.02651155546254	0.963791988103764
group_261		Gene_Cstriatum4_02317			hypothetical protein	1.07482957985378	1.03557243679997
murA		Gene_Cstriatum4_02050			UDP-N-acetylglucosamine 1-carboxyvinyltransferase	1.0244220107384	1.04569644589403
rplL		Gene_Cstriatum4_02487			50S ribosomal protein L7/L12	1.05695673506675	1.10944163650668
gsiA		Gene_Cstriatum4_02253			Glutathione import ATP-binding protein GsiA	1.08775485158015	1.07047884380452
group_2613		Gene_Cstriatum4_02259			Uncharacterized tRNA/rRNA methyltransferase Rv3579c	1.08775485158015	1.07047884380452
group_2614		Gene_Cstriatum4_00511			hypothetical protein	0.897472382070317	1
narG		Gene_Cstriatum4_01584			Nitrate reductase alpha subunit	0.946393934949491	0.909761803949052
pgk		Gene_Cstriatum4_00225			Phosphoglycerate kinase	1.02651155546254	0.963791988103764
group_2617		Gene_Cstriatum4_02200			hypothetical protein	1.11408036492851	1.04053306877954
group_2618		Gene_Cstriatum4_00916			hypothetical protein	1.02404483487488	1.10494564446429
ribZ_1		Gene_Cstriatum4_00573			Riboflavin transporter RibZ	0.897472382070317	1
kdpB		Gene_Cstriatum4_02110			Potassium-transporting ATPase ATP-binding subunit	0.870678382867854	1.04058979172108
group_2620		Gene_Cstriatum4_01033			hypothetical protein	0.997396470292851	1.10157627761153
group_2621		Gene_Cstriatum4_01055			hypothetical protein	0.997396470292851	1.10157627761153
group_2622		Gene_Cstriatum4_00314			hypothetical protein	1.02651155546254	0.954794838357072
group_2623		Gene_Cstriatum4_02266			hypothetical protein	1.15290486583812	1.31621368163594
fatE		Gene_Cstriatum4_02335			Petrobactin import ATP-binding protein FatE	1.07482957985378	1.03557243679997
group_2625		Gene_Cstriatum4_02472			hypothetical protein	1.21274751200538	1.16073787989541
nadD		Gene_Cstriatum4_01919			Probable nicotinate-nucleotide adenylyltransferase	1.06407152972921	1.06786646639036
group_2627		Gene_Cstriatum4_01249			hypothetical protein	1.04989518436056	1.01698964210989
moeZ		Gene_Cstriatum4_01534			Probable adenylyltransferase/sulfurtransferase MoeZ	0.923291378167229	1.09855107298462
group_2629		Gene_Cstriatum4_02306			hypothetical protein	1.0892349726034	0.979081339818301
rpsD		Gene_Cstriatum4_01266			30S ribosomal protein S4	1.04989518436056	1.07607748470184
irtB_1		Gene_Cstriatum4_02422			Iron import ATP-binding/permease protein IrtB	0.905021843045573	0.830629213384923
ecfT_1		Gene_Cstriatum4_01320			Energy-coupling factor transporter transmembrane protein EcfT	1.04989518436056	1.07881033273164
group_2632		Gene_Cstriatum4_01067			hypothetical protein	0.997396470292851	1.10157627761153
tuf		Gene_Cstriatum4_01313			Elongation factor Tu	1.04989518436056	1.07881033273164
ogt		Gene_Cstriatum4_02232			Methylated-DNA--protein-cysteine methyltransferase, constitutive	1.12089961614751	1.16838391812505
group_2635		Gene_Cstriatum4_01700			hypothetical protein	1.12844647242233	1.15727364367457
bioM		Gene_Cstriatum4_01978			Biotin transport ATP-binding protein BioM	1.02271214959471	0.97549715806284
yhgF		Gene_Cstriatum4_01172			Protein YhgF	0.8974373779445	0.896512363614462
group_2638		Gene_Cstriatum4_00238			Alpha-(1->6)-mannopyranosyltransferase Rv1459c	1.02651155546254	0.963791988103764
group_2639		Gene_Cstriatum4_01607			hypothetical protein	0.946393934949491	0.909761803949052
group_264		Gene_Cstriatum4_01293			hypothetical protein	1.04989518436056	1.07881033273164
group_2640		Gene_Cstriatum4_00634			hypothetical protein	1.15454318777593	1.30158004968004
murC		Gene_Cstriatum4_01363			UDP-N-acetylmuramate--L-alanine ligase	0.999264629334641	0.93134590498395
bphC		Gene_Cstriatum4_00632			Manganese-dependent 2,3-dihydroxybiphenyl 1,2-dioxygenase	1.15454318777593	1.30158004968004
group_2643		Gene_Cstriatum4_02530			hypothetical protein	1.00643349924074	0.898063204598415
group_2644		Gene_Cstriatum4_01061			S-(hydroxymethyl)mycothiol dehydrogenase	0.997396470292851	1.10157627761153
group_2645		Gene_Cstriatum4_01880			hypothetical protein	0.769919391171778	0.860206282194207
group_2646		Gene_Cstriatum4_02666			hypothetical protein	1.41954056797377	1.22083576549916
menA		Gene_Cstriatum4_01452			1,4-dihydroxy-2-naphthoate octaprenyltransferase	0.917878291104812	1.01074161790462
group_266		Gene_Cstriatum4_02262			hypothetical protein	1.15290486583812	1.31621368163594
panS		Gene_Cstriatum4_00300			Pantothenate precursors transporter PanS	1.02651155546254	0.954794838357072
group_268		Gene_Cstriatum4_00905			hypothetical protein	1.02404483487488	1.10494564446429
mtrB		Gene_Cstriatum4_00137			Sensor histidine kinase MtrB	1	1.27357783366784
group_27		Gene_Cstriatum4_01324			hypothetical protein	1.04989518436056	1.07881033273164
dkgA		Gene_Cstriatum4_02479			2,5-diketo-D-gluconic acid reductase A	1.21274751200538	1.16073787989541
pyrC		Gene_Cstriatum4_00201			Dihydroorotase	1.02651155546254	0.963327759716568
group_272		Gene_Cstriatum4_00864			hypothetical protein	1.02404483487488	1.10494564446429
uvrB		Gene_Cstriatum4_00956			UvrABC system protein B	1.12270513768571	1.03689779805997
gyrB		Gene_Cstriatum4_00676			DNA gyrase subunit B	1.15454318777593	1.30158004968004
group_275		Gene_Cstriatum4_01595			Putative threonylcarbamoyl-AMP synthase	0.946393934949491	0.909761803949052
group_276		Gene_Cstriatum4_01895			hypothetical protein	0.769919391171778	0.860206282194207
frdB		Gene_Cstriatum4_01047			Fumarate reductase iron-sulfur subunit	0.997396470292851	1.10157627761153
smpB		Gene_Cstriatum4_02323			SsrA-binding protein	1.07482957985378	1.03557243679997
trmL		Gene_Cstriatum4_01874			tRNA (cytidine(34)-2'-O)-methyltransferase	0.769919391171778	0.860206282194207
glgX		Gene_Cstriatum4_01329			Glycogen operon protein GlgX homolog	0.999264629334641	0.93134590498395
group_280		Gene_Cstriatum4_00696			hypothetical protein	1.15454318777593	1.30158004968004
narX		Gene_Cstriatum4_01581			Nitrate reductase-like protein NarX	0.946393934949491	0.909761803949052
arsC1		Gene_Cstriatum4_01613			Arsenate-mycothiol transferase ArsC1	0.946393934949491	0.909761803949052
xseB		Gene_Cstriatum4_00382			Exodeoxyribonuclease 7 small subunit	1.04754514188316	1.00474093524252
group_284		Gene_Cstriatum4_01451			hypothetical protein	0.917878291104812	1.01074161790462
group_285		Gene_Cstriatum4_02371			hypothetical protein	1.15163188084615	1.1127721899381
group_286		Gene_Cstriatum4_01252			hypothetical protein	1.04989518436056	1.01698964210989
group_287		Gene_Cstriatum4_00741			hypothetical protein	1.00607382890382	0.993091501924152
group_288		Gene_Cstriatum4_01229			Uncharacterized protein Rv3412	1.04989518436056	1.01698964210989
group_289		Gene_Cstriatum4_02355			hypothetical protein	1.06119917554027	0.945263546394938
group_29		Gene_Cstriatum4_01334			hypothetical protein	0.999264629334641	0.93134590498395
group_290		Gene_Cstriatum4_00894			hypothetical protein	1.02404483487488	1.10494564446429
group_291		Gene_Cstriatum4_02071			hypothetical protein	1.00263113537534	1.01980376416676
group_292		Gene_Cstriatum4_01354			hypothetical protein	0.999264629334641	0.93134590498395
group_293		Gene_Cstriatum4_00654			UPF0301 protein Rv0038	1.15454318777593	1.30158004968004
thiG		Gene_Cstriatum4_01169			Thiazole synthase	0.8974373779445	0.896512363614462
group_295		Gene_Cstriatum4_02429			hypothetical protein	0.905021843045573	0.830629213384923
group_296		Gene_Cstriatum4_00571			hypothetical protein	0.897472382070317	1
group_297		Gene_Cstriatum4_02064			hypothetical protein	1.00263113537534	1.01980376416676
acp		Gene_Cstriatum4_02077			Sodium/proton-dependent alanine carrier protein	1.00263113537534	1.01980376416676
rph		Gene_Cstriatum4_01825			Ribonuclease PH	0.996790835876911	1.02401905782981
group_3		Gene_Cstriatum4_00116			hypothetical protein	1	0.990352594175552
moaB		Gene_Cstriatum4_01536			Molybdenum cofactor biosynthesis protein B	0.923291378167229	1.09855107298462
gltP		Gene_Cstriatum4_00400			Proton/glutamate-aspartate symporter	1.04754514188316	1.00474093524252
ftsH		Gene_Cstriatum4_00561			ATP-dependent zinc metalloprotease FtsH	0.897472382070317	1
group_302		Gene_Cstriatum4_01197			Uncharacterized protein Rv2926c	0.8974373779445	0.896512363614462
group_303		Gene_Cstriatum4_01668			hypothetical protein	0.833373052705864	0.898063204598415
group_304		Gene_Cstriatum4_01344			hypothetical protein	0.999264629334641	0.93134590498395
rhtC_1		Gene_Cstriatum4_01506			Threonine efflux protein	0.923291378167229	1.09855107298462
tyrA		Gene_Cstriatum4_01557			Prephenate dehydrogenase	0.923291378167229	1.16838391812505
group_307		Gene_Cstriatum4_01699			hypothetical protein	1.12844647242233	1.15727364367457
efeU		Gene_Cstriatum4_00346			Ferrous iron permease EfeU	1.04754514188316	1.00474093524252
group_309		Gene_Cstriatum4_02501			hypothetical protein	0.764218339235797	0.809512214491453
ptpA		Gene_Cstriatum4_01632			Probable low molecular weight protein-tyrosine-phosphatase	0.833373052705864	0.898063204598415
group_310		Gene_Cstriatum4_02090			hypothetical protein	1.00263113537534	1.01980376416676
group_311		Gene_Cstriatum4_01683			PhoH-like protein	0.833373052705864	0.898063204598415
group_312		Gene_Cstriatum4_01800			hypothetical protein	1.0894633203175	1.05517894789544
rodA		Gene_Cstriatum4_00715			Uncharacterized FtsW-like protein	1.15454318777593	1.30158004968004
nadC		Gene_Cstriatum4_00737			Probable nicotinate-nucleotide pyrophosphorylase [carboxylating]	1.00607382890382	0.993091501924152
coaD		Gene_Cstriatum4_00192			Phosphopantetheine adenylyltransferase	1.02651155546254	0.963327759716568
resA_1		Gene_Cstriatum4_01091			Thiol-disulfide oxidoreductase ResA	0.997396470292851	1.10157627761153
group_317		Gene_Cstriatum4_01649			hypothetical protein	0.833373052705864	0.898063204598415
abaF_1		Gene_Cstriatum4_00636			Fosfomycin resistance protein AbaF	1.15454318777593	1.30158004968004
add		Gene_Cstriatum4_00006			Adenosine deaminase	1	0.956539604533953
group_32		Gene_Cstriatum4_01637			Uncharacterized protein Rv2239c	0.833373052705864	0.898063204598415
group_320		Gene_Cstriatum4_02373			hypothetical protein	1.15163188084615	1.1127721899381
purA		Gene_Cstriatum4_00510			Adenylosuccinate synthetase	0.897472382070317	1
group_322		Gene_Cstriatum4_00080			N-acetyldiaminopimelate deacetylase	1	0.990352594175552
group_323		Gene_Cstriatum4_01757			hypothetical protein	1.0894633203175	1.04678680501482
group_324		Gene_Cstriatum4_01377			hypothetical protein	0.999264629334641	0.93134590498395
group_325		Gene_Cstriatum4_00949			hypothetical protein	1.12270513768571	1.03689779805997
dtxR		Gene_Cstriatum4_01703			Diphtheria toxin repressor	1.12844647242233	1.15727364367457
kstR2_1		Gene_Cstriatum4_00063			HTH-type transcriptional repressor KstR2	1	0.990352594175552
group_328		Gene_Cstriatum4_02568			hypothetical protein	2.10963082306068	1.83918492609896
group_329		Gene_Cstriatum4_01516			hypothetical protein	0.923291378167229	1.09855107298462
prmC_3		Gene_Cstriatum4_01709			hypothetical protein	1.12844647242233	1.15727364367457
group_330		Gene_Cstriatum4_02553			IS3 family transposase IS3501	3.12013746417394	2.6093637329321
nrnA		Gene_Cstriatum4_02492			Bifunctional oligoribonuclease and PAP phosphatase NrnA	0.764218339235797	0.809512214491453
group_332		Gene_Cstriatum4_00030			Nucleoside triphosphate pyrophosphatase	1	0.956539604533953
sufU		Gene_Cstriatum4_00244			Zinc-dependent sulfurtransferase SufU	1.02651155546254	0.963791988103764
mmpL3		Gene_Cstriatum4_00897			Trehalose monomycolate exporter MmpL3	1.02404483487488	1.10494564446429
betT2		Gene_Cstriatum4_01504			Osmo-dependent choline transporter BetT2	0.923291378167229	1.09855107298462
group_336		Gene_Cstriatum4_02341			Uncharacterized protein MSMEG_2782/MSMEI_2713	1.06119917554027	0.945263546394938
group_337		Gene_Cstriatum4_00890			hypothetical protein	1.02404483487488	1.10494564446429
grcA		Gene_Cstriatum4_01832			Autonomous glycyl radical cofactor	0.996790835876911	1.02401905782981
group_339		Gene_Cstriatum4_00059			hypothetical protein	1	0.990352594175552
dadA1		Gene_Cstriatum4_01717			D-amino acid dehydrogenase 1	1.12844647242233	1.00383196323139
group_340		Gene_Cstriatum4_00313			Uncharacterized HTH-type transcriptional regulator Rv1830	1.02651155546254	0.954794838357072
skfE		Gene_Cstriatum4_01437			SkfA peptide export ATP-binding protein SkfE	0.917878291104812	1.01074161790462
group_342		Gene_Cstriatum4_02582			hypothetical protein	1.5350882243904	1.33720747807333
group_343		Gene_Cstriatum4_01907			hypothetical protein	1.06407152972921	1.06786646639036
group_344		Gene_Cstriatum4_00262			hypothetical protein	1.02651155546254	0.963791988103764
glnB		Gene_Cstriatum4_01183			Nitrogen regulatory protein P-II	0.8974373779445	0.896512363614462
group_346		Gene_Cstriatum4_02150			hypothetical protein	1.19758102717359	1.32918199075415
group_347		Gene_Cstriatum4_02338			hypothetical protein	1.06119917554027	0.945263546394938
group_348		Gene_Cstriatum4_00095			hypothetical protein	1	0.990352594175552
fepG_2		Gene_Cstriatum4_02452			Ferric enterobactin transport system permease protein FepG	0.921067123324225	1.09265395191019
group_35		Gene_Cstriatum4_01794			hypothetical protein	1.0894633203175	1.04678680501482
mdh		Gene_Cstriatum4_02388			Malate dehydrogenase	1.16578342614149	1.11182789558483
group_351		Gene_Cstriatum4_02370			hypothetical protein	1.15163188084615	1.1127721899381
group_352		Gene_Cstriatum4_01185			hypothetical protein	0.8974373779445	0.896512363614462
acn		Gene_Cstriatum4_00256			Aconitate hydratase A	1.02651155546254	0.963791988103764
pncB1		Gene_Cstriatum4_01817			Nicotinate phosphoribosyltransferase pncB1	0.996790835876911	1.02401905782981
group_355		Gene_Cstriatum4_01220			hypothetical protein	0.8974373779445	1.04433242022217
mmgF		Gene_Cstriatum4_00018			2-methylisocitrate lyase	1	0.956539604533953
sseB		Gene_Cstriatum4_00500			Putative thiosulfate sulfurtransferase SseB	0.897472382070317	1
group_358		Gene_Cstriatum4_02590			hypothetical protein	0.863863786858139	0.860206282194207
gatC		Gene_Cstriatum4_02162			Glutamyl-tRNA(Gln) amidotransferase subunit C	1.0749656893064	1.00170520770814
group_36		Gene_Cstriatum4_01842			hypothetical protein	0.996790835876911	1.02401905782981
feaB		Gene_Cstriatum4_00627			Phenylacetaldehyde dehydrogenase	1.15454318777593	1.30158004968004
serS		Gene_Cstriatum4_00863			Serine--tRNA ligase	1.02404483487488	1.10494564446429
group_362		Gene_Cstriatum4_00616			hypothetical protein	1.15454318777593	1.30158004968004
ruvC		Gene_Cstriatum4_01014			Crossover junction endodeoxyribonuclease RuvC	1.12270513768571	1.01775474192154
crgA		Gene_Cstriatum4_00711			Cell division protein CrgA	1.15454318777593	1.30158004968004
group_365		Gene_Cstriatum4_01456			hypothetical protein	0.917878291104812	1.01074161790462
group_366		Gene_Cstriatum4_01310			hypothetical protein	1.04989518436056	1.07881033273164
ltnD		Gene_Cstriatum4_01720			L-threonate dehydrogenase	1.12844647242233	1.00383196323139
ppc		Gene_Cstriatum4_01891			Phosphoenolpyruvate carboxylase	0.769919391171778	0.860206282194207
group_369		Gene_Cstriatum4_01868			hypothetical protein	0.769919391171778	0.860206282194207
group_37		Gene_Cstriatum4_02087			hypothetical protein	1.00263113537534	1.01980376416676
nadB		Gene_Cstriatum4_00736			L-aspartate oxidase	1.00607382890382	0.993091501924152
group_371		Gene_Cstriatum4_00353			hypothetical protein	1.04754514188316	1.00474093524252
group_372		Gene_Cstriatum4_01078			Putative conjugal transfer protein Rv3659c	0.997396470292851	1.10157627761153
tagH		Gene_Cstriatum4_01529			Teichoic acids export ATP-binding protein TagH	0.923291378167229	1.09855107298462
rpsG		Gene_Cstriatum4_01315			30S ribosomal protein S7	1.04989518436056	1.07881033273164
group_375		Gene_Cstriatum4_02236			hypothetical protein	1.08775485158015	1.07047884380452
group_376		Gene_Cstriatum4_00651			hypothetical protein	1.15454318777593	1.30158004968004
group_377		Gene_Cstriatum4_02014			hypothetical protein	1.0244220107384	1.04569644589403
group_378		Gene_Cstriatum4_00710			hypothetical protein	1.15454318777593	1.30158004968004
group_379		Gene_Cstriatum4_00085			hypothetical protein	1	0.990352594175552
group_38		Gene_Cstriatum4_02117			hypothetical protein	0.870678382867854	1.0714993316712
pyrR		Gene_Cstriatum4_00199			Bifunctional protein PyrR	1.02651155546254	0.963327759716568
group_381		Gene_Cstriatum4_00015			hypothetical protein	1	0.956539604533953
group_382		Gene_Cstriatum4_02346			hypothetical protein	1.06119917554027	0.945263546394938
ctaD		Gene_Cstriatum4_01813			Cytochrome c oxidase subunit 1	0.996790835876911	1.02401905782981
whiA		Gene_Cstriatum4_00223			Probable cell division protein WhiA	1.02651155546254	0.963791988103764
glsA		Gene_Cstriatum4_01850			Glutaminase	0.996790835876911	1.02401905782981
dapA		Gene_Cstriatum4_01966			4-hydroxy-tetrahydrodipicolinate synthase	1.02271214959471	0.97549715806284
group_387		Gene_Cstriatum4_01622			hypothetical protein	0.946393934949491	0.909761803949052
group_388		Gene_Cstriatum4_00753			hypothetical protein	1.00607382890382	0.993091501924152
group_389		Gene_Cstriatum4_00706			hypothetical protein	1.15454318777593	1.30158004968004
group_39		Gene_Cstriatum4_02216			hypothetical protein	1.12089961614751	1.16838391812505
ctpG		Gene_Cstriatum4_00620			Probable cation-transporting ATPase G	1.15454318777593	1.30158004968004
group_391		Gene_Cstriatum4_02559			hypothetical protein	1.83455338379266	1.56765527028929
group_392		Gene_Cstriatum4_02593			hypothetical protein	2.16520769036141	1.95491015750217
aroA		Gene_Cstriatum4_00147			3-phosphoshikimate 1-carboxyvinyltransferase	1	1.07737727309702
msuE		Gene_Cstriatum4_00995			FMN reductase (NADPH)	1.12270513768571	1.01775474192154
liaR_1		Gene_Cstriatum4_00708			Transcriptional regulatory protein LiaR	1.15454318777593	1.30158004968004
group_396		Gene_Cstriatum4_01941			hypothetical protein	1.06407152972921	1.06786646639036
group_397		Gene_Cstriatum4_01371			hypothetical protein	0.999264629334641	0.93134590498395
group_398		Gene_Cstriatum4_00953			hypothetical protein	1.12270513768571	1.03689779805997
group_399		Gene_Cstriatum4_00830			hypothetical protein	1.00607382890382	0.993091501924152
manA		Gene_Cstriatum4_00131			Mannose-6-phosphate isomerase	1	1.27357783366784
mntB_3		Gene_Cstriatum4_02301			Manganese transport system membrane protein MntB	1.0892349726034	1.01817003843423
group_400		Gene_Cstriatum4_00574			hypothetical protein	0.897472382070317	1
group_401		Gene_Cstriatum4_02579			hypothetical protein	1.5350882243904	1.33720747807333
brnQ		Gene_Cstriatum4_01948			Branched-chain amino acid transport system 2 carrier protein	1.06407152972921	1.06786646639036
group_403		Gene_Cstriatum4_00437			hypothetical protein	1.04754514188316	1.00474093524252
group_404		Gene_Cstriatum4_02051			hypothetical protein	1.00263113537534	0.866476934553164
group_405		Gene_Cstriatum4_01158			Uncharacterized protein Rv2901c	0.8974373779445	0.969464367405945
garK		Gene_Cstriatum4_01201			Glycerate 2-kinase	0.8974373779445	0.896512363614462
group_407		Gene_Cstriatum4_02493			hypothetical protein	0.764218339235797	0.809512214491453
group_408		Gene_Cstriatum4_02430			hypothetical protein	0.905021843045573	0.830629213384923
hmuU_1		Gene_Cstriatum4_01916			Hemin transport system permease protein HmuU	1.06407152972921	1.06786646639036
group_41		Gene_Cstriatum4_02302			hypothetical protein	1.0892349726034	0.979081339818301
ansA		Gene_Cstriatum4_01349			Probable L-asparaginase	0.999264629334641	0.93134590498395
ppa		Gene_Cstriatum4_00557			Inorganic pyrophosphatase	0.897472382070317	1
group_412		Gene_Cstriatum4_01975			35 kDa protein	1.02271214959471	0.97549715806284
group_413		Gene_Cstriatum4_02180			hypothetical protein	1.0749656893064	1.00170520770814
group_414		Gene_Cstriatum4_00091			hypothetical protein	1	0.990352594175552
group_415		Gene_Cstriatum4_00608			hypothetical protein	1.15454318777593	1.30158004968004
group_416		Gene_Cstriatum4_00880			Putative decaprenylphosphoryl-5-phosphoribose phosphatase Rv3807c	1.02404483487488	1.10494564446429
valS		Gene_Cstriatum4_02385			Valine--tRNA ligase	1.16578342614149	1.11182789558483
group_418		Gene_Cstriatum4_00385			hypothetical protein	1.04754514188316	1.00474093524252
group_419		Gene_Cstriatum4_01173			hypothetical protein	0.8974373779445	0.896512363614462
rbsK_2		Gene_Cstriatum4_02360			Ribokinase	1.06119917554027	0.945263546394938
group_420		Gene_Cstriatum4_01423			hypothetical protein	0.917878291104812	1.01074161790462
proB		Gene_Cstriatum4_01909			Glutamate 5-kinase	1.06407152972921	1.06786646639036
[truncated: 647 more rows]

## Sheet: total_res
Gene	Non-unique Gene name	Representative Gene		CARDgene:identity	VFgene:identity	Annotation	No. isolates	No. sequences	Avg sequences per isolate	Genome Fragment	Order within Fragment	Accessory Fragment	Accessory Order with Fragment	QC	Min group size nuc	Max group size nuc	Avg group size nuc	copy_in_Cstriatum4	copy_in_Cstriatum5
group_1		Gene_Cstriatum4_02052				hypothetical protein	2	2	1	70	38				1109	1796	1452	1.00263113537534	1.01980376416676
group_10		Gene_Cstriatum4_00356				hypothetical protein	2	2	1	89	10				683	842	762	1.04754514188316	1.00474093524252
group_1000		Gene_Cstriatum4_00820				hypothetical protein	2	2	1	87	12				872	872	872	1.00607382890382	0.993091501924152
group_1001		Gene_Cstriatum4_00610				hypothetical protein	2	2	1	88	64				1565	1565	1565	1.15454318777593	1.30158004968004
fruA		Gene_Cstriatum4_02000				PTS system fructose-specific EIIABC component	2	2	1	73	12				1856	1856	1856	1.02271214959471	0.97549715806284
ribD		Gene_Cstriatum4_00215				Riboflavin biosynthesis protein RibD	2	2	1	91	168				1034	1034	1034	1.02651155546254	0.963791988103764
group_1004		Gene_Cstriatum4_01029				hypothetical protein	2	2	1	81	2				314	314	314	0.997396470292851	1.10157627761153
group_1005		Gene_Cstriatum4_00903				hypothetical protein	2	2	1	84	31				1469	1469	1469	1.02404483487488	1.10494564446429
whiB1		Gene_Cstriatum4_00152				Transcriptional regulator WhiB1	2	2	1	92	32				260	260	260	1	1.07737727309702
group_1007		Gene_Cstriatum4_00269				hypothetical protein	2	2	1	91	115				1010	1010	1010	1.02651155546254	0.963791988103764
uvrA_2		Gene_Cstriatum4_01236				UvrABC system protein A	2	2	1	85	15				227	227	227	1.04989518436056	1.01698964210989
acpP		Gene_Cstriatum4_01640				Acyl carrier protein	2	2	1	80	33				305	305	305	0.833373052705864	0.898063204598415
group_1010		Gene_Cstriatum4_01034				hypothetical protein	2	2	1	81	7				1082	1082	1082	0.997396470292851	1.10157627761153
group_1011		Gene_Cstriatum4_00236				hypothetical protein	2	2	1	91	147				761	761	761	1.02651155546254	0.963791988103764
glmU		Gene_Cstriatum4_00824				Bifunctional protein GlmU	2	2	1	87	8				1445	1445	1445	1.00607382890382	0.993091501924152
argR		Gene_Cstriatum4_00932				Arginine repressor	2	2	1	83	5				512	512	512	1.12270513768571	1.03689779805997
group_1014		Gene_Cstriatum4_02129				hypothetical protein	2	2	1	68	31				1007	1007	1007	1.19758102717359	1.32918199075415
soj		Gene_Cstriatum4_00667				Sporulation initiation inhibitor protein Soj	2	2	1	88	49				848	848	848	1.15454318777593	1.30158004968004
hisG		Gene_Cstriatum4_00275				ATP phosphoribosyltransferase	2	2	1	91	109				845	845	845	1.02651155546254	0.963791988103764
cmtR_1		Gene_Cstriatum4_00619				HTH-type transcriptional regulator CmtR	2	2	1	88	74				359	359	359	1.15454318777593	1.30158004968004
group_1018		Gene_Cstriatum4_01110				hypothetical protein	2	2	1	81	43				857	857	857	0.997396470292851	1.10157627761153
group_1019		Gene_Cstriatum4_00917				hypothetical protein	2	2	1	84	17				188	188	188	1.02404483487488	1.10494564446429
rlmAII		Gene_Cstriatum4_00438				23S rRNA (guanine(748)-N(1))-methyltransferase	2	2	1	89	91				866	866	866	1.04754514188316	1.00474093524252
pnp		Gene_Cstriatum4_01961				Polyribonucleotide nucleotidyltransferase	2	2	1	73	41				1985	1985	1985	1.02271214959471	0.97549715806284
group_1022		Gene_Cstriatum4_01846				hypothetical protein	2	2	1	72	6				632	632	632	0.996790835876911	1.02401905782981
gabP_1		Gene_Cstriatum4_00429				GABA permease	2	2	1	89	82				1367	1367	1367	1.04754514188316	1.00474093524252
kdpE		Gene_Cstriatum4_02107				Transcriptional regulatory protein KdpE	2	2	1	67	22				737	737	737	0.870678382867854	1.04058979172108
group_1025		Gene_Cstriatum4_01073				hypothetical protein	2	2	1	81	79				323	323	323	0.997396470292851	1.10157627761153
mtlK		Gene_Cstriatum4_02514				Mannitol 2-dehydrogenase	2	2	1	49	2				1511	1511	1511	0.769773611076051	0.766360353794482
group_1027		Gene_Cstriatum4_00709				hypothetical protein	2	2	1	88	10				248	248	248	1.15454318777593	1.30158004968004
group_1028		Gene_Cstriatum4_01189				hypothetical protein	2	2	1	86	69				443	443	443	0.8974373779445	0.896512363614462
paaA		Gene_Cstriatum4_02098				1,2-phenylacetyl-CoA epoxidase, subunit A	2	2	1	67	13				1010	1010	1010	0.870678382867854	1.04058979172108
group_1030		Gene_Cstriatum4_02566				hypothetical protein	2	2	1	42	5				905	905	905	2.10963082306068	1.83918492609896
fumC		Gene_Cstriatum4_00378				Fumarate hydratase class II	2	2	1	89	32				1400	1400	1400	1.04754514188316	1.00474093524252
group_1032		Gene_Cstriatum4_02632				hypothetical protein	2	2	1	44	1				173	173	173	1.24026923402937	1.14349846242086
glpD2		Gene_Cstriatum4_00866				Glycerol-3-phosphate dehydrogenase 2	2	2	1	84	68				1712	1712	1712	1.02404483487488	1.10494564446429
group_1034		Gene_Cstriatum4_01062				hypothetical protein	2	2	1	81	89				812	812	812	0.997396470292851	1.10157627761153
group_1035		Gene_Cstriatum4_02633				hypothetical protein	2	2	1	44	2				269	269	269	1.24026923402937	1.14349846242086
fbpA		Gene_Cstriatum4_01054				Diacylglycerol acyltransferase/mycolyltransferase Ag85A	2	2	1	81	27				1079	1079	1079	0.997396470292851	1.10157627761153
group_1037		Gene_Cstriatum4_00075				hypothetical protein	2	2	1	92	109				1556	1556	1556	1	0.990352594175552
group_1038		Gene_Cstriatum4_02190				hypothetical protein	2	2	1	63	26				449	449	449	1.11408036492851	1.04053306877954
nrdR		Gene_Cstriatum4_02006				Transcriptional repressor NrdR	2	2	1	73	6				458	458	458	1.02271214959471	0.97549715806284
group_1040		Gene_Cstriatum4_01609				UPF0045 protein Rv1898	2	2	1	77	61				308	308	308	0.946393934949491	0.909761803949052
dapF		Gene_Cstriatum4_01993				Diaminopimelate epimerase	2	2	1	73	19				830	830	830	1.02271214959471	0.97549715806284
group_1042		Gene_Cstriatum4_02083				hypothetical protein	2	2	1	70	11				2120	2120	2120	1.00263113537534	1.01980376416676
clpP1		Gene_Cstriatum4_02397				ATP-dependent Clp protease proteolytic subunit 1	2	2	1	59	16				599	599	599	1.16578342614149	1.11182789558483
group_1044		Gene_Cstriatum4_01107				hypothetical protein	2	2	1	81	46				1319	1319	1319	0.997396470292851	1.10157627761153
nmtR		Gene_Cstriatum4_02523				HTH-type transcriptional regulator NmtR	2	2	1	51	3				326	326	326	1.08596354505604	1.13363309830328
group_1046	sigH_1	Gene_Cstriatum4_02013				ECF RNA polymerase sigma factor SigH	2	2	1	69	24				197	197	197	1.0244220107384	1.04569644589403
lutA		Gene_Cstriatum4_01567				Lactate utilization protein A	2	2	1	77	3				785	785	785	0.946393934949491	0.909761803949052
aroK		Gene_Cstriatum4_00973				Shikimate kinase	2	2	1	83	45				536	536	536	1.12270513768571	1.03065309463737
group_1049		Gene_Cstriatum4_00092				hypothetical protein	2	2	1	92	92				167	167	167	1	0.990352594175552
dxs		Gene_Cstriatum4_02344				1-deoxy-D-xylulose-5-phosphate synthase	2	2	1	62	27				1937	1937	1937	1.06119917554027	0.945263546394938
groL1		Gene_Cstriatum4_00542				60 kDa chaperonin 1	2	2	1	90	86				1646	1646	1646	0.897472382070317	1
group_1052		Gene_Cstriatum4_00038				hypothetical protein	2	2	1	92	146				185	185	185	1	0.956539604533953
rtcB		Gene_Cstriatum4_02584				RNA-splicing ligase RtcB	2	2	1	26	2				1160	1160	1160	1.45663331024479	1.40721533839428
group_1054		Gene_Cstriatum4_01901				hypothetical protein	2	2	1	76	6				1055	1055	1055	0.769919391171778	0.860206282194207
group_1055		Gene_Cstriatum4_00193				hypothetical protein	2	2	1	91	22				743	743	743	1.02651155546254	0.963327759716568
arcD		Gene_Cstriatum4_00347				Arginine/ornithine antiporter	2	2	1	89	2				1499	1499	1499	1.04754514188316	1.00474093524252
selD		Gene_Cstriatum4_00409				Selenide, water dikinase	2	2	1	89	63				998	998	998	1.04754514188316	1.00474093524252
speE		Gene_Cstriatum4_01626				Polyamine aminopropyltransferase	2	2	1	77	44				821	821	821	0.946393934949491	0.909761803949052
group_1059		Gene_Cstriatum4_01541				hypothetical protein	2	2	1	82	37				1145	1145	1145	0.923291378167229	1.16838391812505
frdA		Gene_Cstriatum4_01048				Fumarate reductase flavoprotein subunit	2	2	1	81	21				2015	2015	2015	0.997396470292851	1.10157627761153
lgt		Gene_Cstriatum4_01207				Phosphatidylglycerol--prolipoprotein diacylglyceryl transferase	2	2	1	86	51				896	896	896	0.8974373779445	0.779763855738616
sbnA		Gene_Cstriatum4_02440				N-(2-amino-2-carboxyethyl)-L-glutamate synthase	2	2	1	55	12				953	953	953	1.29394559828209	1.28116238774832
group_1063		Gene_Cstriatum4_00453				hypothetical protein	2	2	1	89	106				593	593	593	1.04754514188316	1.00474093524252
group_1064		Gene_Cstriatum4_02642				hypothetical protein	2	2	1	14	2			Investigate	920	920	920	2.36797562515789	1.85101686764592
lpd		Gene_Cstriatum4_01051				Dihydrolipoyl dehydrogenase	2	2	1	81	24				1412	1412	1412	0.997396470292851	1.10157627761153
group_1066		Gene_Cstriatum4_01348				hypothetical protein	2	2	1	79	24				641	641	641	0.999264629334641	0.93134590498395
group_1067		Gene_Cstriatum4_00875				hypothetical protein	2	2	1	84	59				1631	1631	1631	1.02404483487488	1.10494564446429
group_1068		Gene_Cstriatum4_00341				hypothetical protein	2	2	1	91	43				161	161	161	1.02651155546254	0.954794838357072
mnmA		Gene_Cstriatum4_01627				tRNA-specific 2-thiouridylase MnmA	2	2	1	77	43				1085	1085	1085	0.946393934949491	0.909761803949052
group_107		Gene_Cstriatum4_00913				hypothetical protein	2	2	1	84	21				812	812	812	1.02404483487488	1.10494564446429
acpS		Gene_Cstriatum4_01845				Holo-[acyl-carrier-protein] synthase	2	2	1	72	7				428	428	428	0.996790835876911	1.02401905782981
group_1071		Gene_Cstriatum4_00326				Uncharacterized methyltransferase Rv3342	2	2	1	91	58				809	809	809	1.02651155546254	0.954794838357072
ytrE_2		Gene_Cstriatum4_00554				ABC transporter ATP-binding protein YtrE	2	2	1	90	74				710	710	710	0.897472382070317	1
group_1073		Gene_Cstriatum4_00222				Putative gluconeogenesis factor	2	2	1	91	161				947	947	947	1.02651155546254	0.963791988103764
group_1074		Gene_Cstriatum4_00638				hypothetical protein	2	2	1	88	93				668	668	668	1.15454318777593	1.30158004968004
bioW		Gene_Cstriatum4_01714				6-carboxyhexanoate--CoA ligase	2	2	1	71	32				758	758	758	1.12844647242233	0.854013405687416
yfhA		Gene_Cstriatum4_01899				Probable siderophore transport system permease protein YfhA	2	2	1	76	8				1034	1034	1034	0.769919391171778	0.860206282194207
sumT		Gene_Cstriatum4_00129				Uroporphyrinogen-III C-methyltransferase	2	2	1	92	55				758	758	758	1	0.979948135051293
group_1078		Gene_Cstriatum4_01748				hypothetical protein	2	2	1	75	5				1331	1331	1331	1.0894633203175	1.04678680501482
gph		Gene_Cstriatum4_00273				Phosphoglycolate phosphatase	2	2	1	91	111				707	707	707	1.02651155546254	0.963791988103764
group_108		Gene_Cstriatum4_02382				hypothetical protein	2	2	1	60	1				257	257	257	1.15163188084615	1.1127721899381
group_1080		Gene_Cstriatum4_02653				hypothetical protein	2	2	1	10	1			Investigate	206	206	206	3.21956190712065	2.64686187599017
chrR		Gene_Cstriatum4_02402				Quinone reductase	2	2	1	59	1				575	575	575	1.16578342614149	1.11182789558483
group_1082		Gene_Cstriatum4_02286				hypothetical protein	2	2	1	65	6				1211	1211	1211	1.15290486583812	1.31621368163594
nadA		Gene_Cstriatum4_00735				Quinolinate synthase A	2	2	1	87	37				1229	1229	1229	1.00607382890382	0.993091501924152
dapD		Gene_Cstriatum4_00430				2,3,4,5-tetrahydropyridine-2,6-dicarboxylate N-succinyltransferase	2	2	1	89	83				977	977	977	1.04754514188316	1.00474093524252
aes_2		Gene_Cstriatum4_01728				Acetyl esterase	2	2	1	71	47				986	986	986	1.12844647242233	1.00383196323139
group_1086		Gene_Cstriatum4_00625				hypothetical protein	2	2	1	88	80				788	788	788	1.15454318777593	1.30158004968004
group_1087		Gene_Cstriatum4_02274				hypothetical protein	2	2	1	65	18				464	464	464	1.15290486583812	1.31621368163594
group_1088		Gene_Cstriatum4_01388				hypothetical protein	2	2	1	79	52				1061	1061	1061	0.999264629334641	1.05659297689093
ackA		Gene_Cstriatum4_00517				Acetate kinase	2	2	1	90	111				1220	1220	1220	0.897472382070317	1
group_109		Gene_Cstriatum4_02533				hypothetical protein	2	2	1	80	21				719	719	719	1.00643349924074	0.898063204598415
group_1090		Gene_Cstriatum4_01171				hypothetical protein	2	2	1	86	87				2123	2123	2123	0.8974373779445	0.896512363614462
group_1091		Gene_Cstriatum4_01701				hypothetical protein	2	2	1	71	19				1118	1118	1118	1.12844647242233	1.15727364367457
group_1092		Gene_Cstriatum4_01449				hypothetical protein	2	2	1	78	28				284	284	284	0.917878291104812	1.01074161790462
group_1093		Gene_Cstriatum4_00851				hypothetical protein	2	2	1	84	83				1847	1847	1847	1.02404483487488	1.10494564446429
ccs1		Gene_Cstriatum4_01446				Cytochrome c biogenesis protein Ccs1	2	2	1	78	31				1643	1643	1643	0.917878291104812	1.01074161790462
xseA		Gene_Cstriatum4_00383				Exodeoxyribonuclease 7 large subunit	2	2	1	89	37				1259	1259	1259	1.04754514188316	1.00474093524252
group_1096		Gene_Cstriatum4_02240				hypothetical protein	2	2	1	64	23				755	755	755	1.08775485158015	1.07047884380452
group_1097		Gene_Cstriatum4_01659				hypothetical protein	2	2	1	80	52				188	188	188	0.833373052705864	0.898063204598415
group_1098		Gene_Cstriatum4_00841				hypothetical protein	2	2	1	84	93				530	530	530	1.02404483487488	1.10494564446429
group_1099		Gene_Cstriatum4_02597				Uncharacterized HTH-type transcriptional regulator Rv2282c	2	2	1	37	2				896	896	896	2.73399211379836	2.70019850617004
group_11		Gene_Cstriatum4_00491				Hydrolase Rv0480c	2	2	1	90	11				809	848	828	0.897472382070317	1
group_110		Gene_Cstriatum4_00570				hypothetical protein	2	2	1	90	58				920	920	920	0.897472382070317	1
parB		Gene_Cstriatum4_00666				Probable chromosome-partitioning protein ParB	2	2	1	88	50				1013	1013	1013	1.15454318777593	1.30158004968004
wecA		Gene_Cstriatum4_01596				Decaprenyl-phosphate N-acetylglucosaminephosphotransferase	2	2	1	77	32				1175	1175	1175	0.946393934949491	0.909761803949052
group_1102		Gene_Cstriatum4_00253				UPF0237 protein SP_0238	2	2	1	91	130				269	269	269	1.02651155546254	0.963791988103764
gndA		Gene_Cstriatum4_00309				6-phosphogluconate dehydrogenase, NADP(+)-dependent, decarboxylating	2	2	1	91	74				1445	1445	1445	1.02651155546254	0.954794838357072
group_1104		Gene_Cstriatum4_01522				hypothetical protein	2	2	1	82	55				278	278	278	0.923291378167229	1.09855107298462
serC		Gene_Cstriatum4_02198				Phosphoserine aminotransferase	2	2	1	63	18				1130	1130	1130	1.11408036492851	1.04053306877954
group_1106		Gene_Cstriatum4_00259				hypothetical protein	2	2	1	91	124				1889	1889	1889	1.02651155546254	0.963791988103764
group_1107		Gene_Cstriatum4_02398				hypothetical protein	2	2	1	59	17				221	221	221	1.16578342614149	1.11182789558483
mobA_1		Gene_Cstriatum4_00637				3-hydroxybenzoate 4-monooxygenase	2	2	1	88	92				1850	1850	1850	1.15454318777593	1.30158004968004
group_1109		Gene_Cstriatum4_01502				Uncharacterized oxidoreductase Rv0484c	2	2	1	82	75				707	707	707	0.923291378167229	1.09855107298462
group_111		Gene_Cstriatum4_02671				IS3 family transposase IS1206	2	2	1	17	1			Investigate	623	623	623	2.55363621999998	2.35073760259586
rpsN		Gene_Cstriatum4_00766				30S ribosomal protein S14	2	2	1	87	68				305	305	305	1.00607382890382	0.993091501924152
group_1111		Gene_Cstriatum4_00759				hypothetical protein	2	2	1	87	61				788	788	788	1.00607382890382	0.993091501924152
crtN		Gene_Cstriatum4_02072				4,4'-diapophytoene desaturase (4,4'-diaponeurosporene-forming)	2	2	1	70	19				1592	1592	1592	1.00263113537534	1.01980376416676
dcd		Gene_Cstriatum4_00919				dCTP deaminase, dUMP-forming	2	2	1	84	16				572	572	572	1.02404483487488	1.10494564446429
naiP		Gene_Cstriatum4_02148				Putative niacin/nicotinamide transporter NaiP	2	2	1	68	12				1337	1337	1337	1.19758102717359	1.32918199075415
phoU2		Gene_Cstriatum4_02036				Phosphate-specific transport system accessory protein PhoU homolog 2	2	2	1	69	10				728	728	728	1.0244220107384	1.04569644589403
group_1116		Gene_Cstriatum4_02157				hypothetical protein	2	2	1	66	1				521	521	521	1.0749656893064	1.00170520770814
ssaB		Gene_Cstriatum4_00595				Manganese ABC transporter substrate-binding lipoprotein	2	2	1	90	32				965	965	965	0.897472382070317	1
group_1118		Gene_Cstriatum4_00781				hypothetical protein	2	2	1	87	83				710	710	710	1.00607382890382	0.993091501924152
gabP_2		Gene_Cstriatum4_00431				GABA permease	2	2	1	89	84				1361	1361	1361	1.04754514188316	1.00474093524252
crcB_2		Gene_Cstriatum4_02542				Putative fluoride ion transporter CrcB	2	2	1	50	6				308	308	308	1.12682271879574	1.09592409264155
bcr		Gene_Cstriatum4_00525				Bicyclomycin resistance protein	2	2	1	90	103				1166	1166	1166	0.897472382070317	1
pyrH		Gene_Cstriatum4_01150				Uridylate kinase	2	2	1	86	107				740	740	740	0.8974373779445	0.969464367405945
group_1122		Gene_Cstriatum4_01675				Trans,polycis-polyprenyl diphosphate synthase ((2Z,6E)-farnesyl diphosphate specific)	2	2	1	80	66				752	752	752	0.833373052705864	0.898063204598415
group_1123		Gene_Cstriatum4_02576				hypothetical protein	2	2	1	46	6				1073	1073	1073	1.5350882243904	1.33720747807333
group_1124		Gene_Cstriatum4_01525				hypothetical protein	2	2	1	82	52				506	506	506	0.923291378167229	1.09855107298462
group_1125		Gene_Cstriatum4_01871				hypothetical protein	2	2	1	76	36				1451	1451	1451	0.769919391171778	0.860206282194207
mshB		Gene_Cstriatum4_00422				1D-myo-inositol 2-acetamido-2-deoxy-alpha-D-glucopyranoside deacetylase	2	2	1	89	75				869	869	869	1.04754514188316	1.00474093524252
ilvH		Gene_Cstriatum4_02182				Acetolactate synthase small subunit	2	2	1	66	18				515	515	515	1.0749656893064	1.00170520770814
group_1128		Gene_Cstriatum4_00505				hypothetical protein	2	2	1	90	123				1196	1196	1196	0.897472382070317	1
ppx2		Gene_Cstriatum4_00354				Exopolyphosphatase 2	2	2	1	89	9				956	956	956	1.04754514188316	1.00474093524252
group_113		Gene_Cstriatum4_01074				hypothetical protein	2	2	1	81	78				317	317	317	0.997396470292851	1.10157627761153
group_1130		Gene_Cstriatum4_00359				hypothetical protein	2	2	1	89	13				269	269	269	1.04754514188316	1.00474093524252
rsmI		Gene_Cstriatum4_00787				Ribosomal RNA small subunit methyltransferase I	2	2	1	87	89				857	857	857	1.00607382890382	0.993091501924152
group_1132		Gene_Cstriatum4_01624				hypothetical protein	2	2	1	77	46				1184	1184	1184	0.946393934949491	0.909761803949052
group_1133		Gene_Cstriatum4_00783				hypothetical protein	2	2	1	87	85				782	782	782	1.00607382890382	0.993091501924152
group_1134		Gene_Cstriatum4_00110				hypothetical protein	2	2	1	92	74				773	773	773	1	0.990352594175552
nnr		Gene_Cstriatum4_02132				Bifunctional NAD(P)H-hydrate repair enzyme Nnr	2	2	1	68	28				1616	1616	1616	1.19758102717359	1.32918199075415
group_1136		Gene_Cstriatum4_00881				Decaprenyl-phosphate phosphoribosyltransferase	2	2	1	84	53				995	995	995	1.02404483487488	1.10494564446429
lacC		Gene_Cstriatum4_02001				Tagatose-6-phosphate kinase	2	2	1	73	11				962	962	962	1.02271214959471	0.97549715806284
cugP		Gene_Cstriatum4_00119				UTP--glucose-1-phosphate uridylyltransferase	2	2	1	92	65				1094	1094	1094	1	0.979948135051293
nth		Gene_Cstriatum4_01092				Endonuclease III	2	2	1	81	60				680	680	680	0.997396470292851	1.10157627761153
group_114		Gene_Cstriatum4_01018				hypothetical protein	2	2	1	83	94				1268	1268	1268	1.12270513768571	1.01775474192154
group_1140		Gene_Cstriatum4_00988				hypothetical protein	2	2	1	83	60				98	98	98	1.12270513768571	1.01775474192154
group_1141		Gene_Cstriatum4_01653				hypothetical protein	2	2	1	80	46				302	302	302	0.833373052705864	0.898063204598415
mntC		Gene_Cstriatum4_01455				Manganese transport system membrane protein MntC	2	2	1	78	22				827	827	827	0.917878291104812	1.01074161790462
group_1143		Gene_Cstriatum4_01538				hypothetical protein	2	2	1	82	40				323	323	323	0.923291378167229	1.16838391812505
yfcA		Gene_Cstriatum4_01497				Probable membrane transporter protein YfcA	2	2	1	82	80				779	779	779	0.923291378167229	1.10944165779374
group_1145	xerC_1	Gene_Cstriatum4_01154				Tyrosine recombinase XerC	2	2	1	86	103				899	899	899	0.8974373779445	0.969464367405945
acuI		Gene_Cstriatum4_02092				Acrylyl-CoA reductase AcuI	2	2	1	67	7				968	968	968	0.870678382867854	1.04058979172108
sad_1		Gene_Cstriatum4_00108				Succinate-semialdehyde dehydrogenase	2	2	1	92	76				1481	1481	1481	1	0.990352594175552
cysS		Gene_Cstriatum4_02258				Cysteine--tRNA ligase	2	2	1	64	4				1433	1433	1433	1.08775485158015	1.07047884380452
tdcF		Gene_Cstriatum4_01096				Putative reactive intermediate deaminase TdcF	2	2	1	81	56				458	458	458	0.997396470292851	1.10157627761153
group_115		Gene_Cstriatum4_01739				hypothetical protein	2	2	1	71	6				239	239	239	1.12844647242233	1.00383196323139
group_1150		Gene_Cstriatum4_00169				hypothetical protein	2	2	1	92	15				545	545	545	1	1.07737727309702
sigD		Gene_Cstriatum4_01231				ECF RNA polymerase sigma factor SigD	2	2	1	85	10				563	563	563	1.04989518436056	1.01698964210989
apeB		Gene_Cstriatum4_00280				Probable M18 family aminopeptidase 2	2	2	1	91	104				1259	1259	1259	1.02651155546254	0.963791988103764
pyrE		Gene_Cstriatum4_00502				Orotate phosphoribosyltransferase	2	2	1	90	125				545	545	545	0.897472382070317	1
group_1154		Gene_Cstriatum4_00578				hypothetical protein	2	2	1	90	50				170	170	170	0.897472382070317	1
recN		Gene_Cstriatum4_00338				DNA repair protein RecN	2	2	1	91	46				1676	1676	1676	1.02651155546254	0.954794838357072
group_1156		Gene_Cstriatum4_00675				hypothetical protein	2	2	1	88	41				521	521	521	1.15454318777593	1.30158004968004
hemL		Gene_Cstriatum4_01442				Glutamate-1-semialdehyde 2,1-aminomutase	2	2	1	78	35				1349	1349	1349	0.917878291104812	1.01074161790462
metC		Gene_Cstriatum4_01949				Cystathionine beta-lyase	2	2	1	74	12				1121	1121	1121	1.06407152972921	1.06786646639036
group_1159		Gene_Cstriatum4_02647				hypothetical protein	2	2	1	11	2			Investigate	1103	1103	1103	1.4423040426364	1.29132945348602
group_116		Gene_Cstriatum4_00761				hypothetical protein	2	2	1	87	63				671	671	671	1.00607382890382	0.993091501924152
group_1160		Gene_Cstriatum4_02194				hypothetical protein	2	2	1	63	22				344	344	344	1.11408036492851	1.04053306877954
msrA		Gene_Cstriatum4_00850				Peptide methionine sulfoxide reductase MsrA	2	2	1	84	84				650	650	650	1.02404483487488	1.10494564446429
dmdB		Gene_Cstriatum4_01591				3-methylmercaptopropionyl-CoA ligase	2	2	1	77	27				1760	1760	1760	0.946393934949491	0.909761803949052
mrdA_2		Gene_Cstriatum4_02562				Peptidoglycan D,D-transpeptidase MrdA	2	2	1	38	3				1781	1781	1781	3.01523922247697	2.38665493957339
trpD		Gene_Cstriatum4_00641				Anthranilate phosphoribosyltransferase	2	2	1	88	96				1022	1022	1022	1.15454318777593	1.30158004968004
hutU		Gene_Cstriatum4_00467				Urocanate hydratase	2	2	1	89	120				1676	1676	1676	1.04754514188316	1.00474093524252
pepO		Gene_Cstriatum4_01515				Neutral endopeptidase	2	2	1	82	62				1940	1940	1940	0.923291378167229	1.09855107298462
dnaE1		Gene_Cstriatum4_01341				DNA polymerase III subunit alpha	2	2	1	79	17				3521	3521	3521	0.999264629334641	0.93134590498395
rpoB		Gene_Cstriatum4_02485				DNA-directed RNA polymerase subunit beta	2	2	1	48	2				3494	3494	3494	1.05695673506675	1.10944163650668
group_1169		Gene_Cstriatum4_01177				hypothetical protein	2	2	1	86	81				410	410	410	0.8974373779445	0.896512363614462
btuD_6		Gene_Cstriatum4_02155				Vitamin B12 import ATP-binding protein BtuD	2	2	1	68	5				836	836	836	1.19758102717359	1.32918199075415
group_1170		Gene_Cstriatum4_00293				hypothetical protein	2	2	1	91	89				878	878	878	1.02651155546254	0.954794838357072
menJ		Gene_Cstriatum4_01470				Menaquinone reductase	2	2	1	78	7				1259	1259	1259	0.917878291104812	1.01074161790462
pitA		Gene_Cstriatum4_00791				L-methionine sulfoximine/L-methionine sulfone acetyltransferase	2	2	1	87	93				515	515	515	1.00607382890382	0.993091501924152
argF		Gene_Cstriatum4_00940				Ornithine carbamoyltransferase	2	2	1	83	13				995	995	995	1.12270513768571	1.03689779805997
group_1174		Gene_Cstriatum4_00028				hypothetical protein	2	2	1	92	156				338	338	338	1	0.956539604533953
group_1175		Gene_Cstriatum4_00394				L-gulono-1,4-lactone dehydrogenase	2	2	1	89	48				1334	1334	1334	1.04754514188316	1.00474093524252
group_1176		Gene_Cstriatum4_00493				hypothetical protein	2	2	1	90	134				1067	1067	1067	0.897472382070317	1
leuD		Gene_Cstriatum4_00180				3-isopropylmalate dehydratase small subunit	2	2	1	91	9				584	584	584	1.02651155546254	1.04466
group_1178		Gene_Cstriatum4_00955				Universal stress protein Rv1636	2	2	1	83	28				440	440	440	1.12270513768571	1.03689779805997
group_1179		Gene_Cstriatum4_01669				UPF0603 protein Rv2345	2	2	1	80	60				2027	2027	2027	0.833373052705864	0.898063204598415
group_118		Gene_Cstriatum4_02404				hypothetical protein	2	2	1	90	25				551	551	551	0.870822839831179	1
ppgK		Gene_Cstriatum4_02352				Polyphosphate glucokinase	2	2	1	62	19				761	761	761	1.06119917554027	0.945263546394938
uvrC		Gene_Cstriatum4_00220				UvrABC system protein C	2	2	1	91	163				2051	2051	2051	1.02651155546254	0.963791988103764
group_1182		Gene_Cstriatum4_00371				hypothetical protein	2	2	1	89	25				791	791	791	1.04754514188316	1.00474093524252
alaS		Gene_Cstriatum4_00979				Alanine--tRNA ligase	2	2	1	83	51				2687	2687	2687	1.12270513768571	0.967943143829796
narK		Gene_Cstriatum4_01585				Nitrate/nitrite transporter NarK	2	2	1	77	21				1325	1325	1325	0.946393934949491	0.909761803949052
group_1185	ytrE_1	Gene_Cstriatum4_00590				ABC transporter ATP-binding protein YtrE	2	2	1	90	37				626	626	626	0.897472382070317	1
group_1186		Gene_Cstriatum4_01777				Uncharacterized protein Rv2226	2	2	1	75	38				1700	1700	1700	1.0894633203175	1.04678680501482
rlmCD		Gene_Cstriatum4_02345				23S rRNA (uracil-C(5))-methyltransferase RlmCD	2	2	1	62	26				1313	1313	1313	1.06119917554027	0.945263546394938
ydfJ_2		Gene_Cstriatum4_01562				Membrane protein YdfJ	2	2	1	82	20				2402	2402	2402	0.923291378167229	1.16838391812505
mprA_1		Gene_Cstriatum4_00771				Response regulator MprA	2	2	1	87	73				698	698	698	1.00607382890382	0.993091501924152
dedA		Gene_Cstriatum4_00264				Protein DedA	2	2	1	91	119				674	674	674	1.02651155546254	0.963791988103764
group_1190		Gene_Cstriatum4_01046				hypothetical protein	2	2	1	81	19				371	371	371	0.997396470292851	1.10157627761153
group_1191		Gene_Cstriatum4_01782				hypothetical protein	2	2	1	75	33				440	440	440	1.0894633203175	1.04678680501482
panB		Gene_Cstriatum4_02386				3-methyl-2-oxobutanoate hydroxymethyltransferase	2	2	1	59	5				839	839	839	1.16578342614149	1.11182789558483
group_1193		Gene_Cstriatum4_00524				hypothetical protein	2	2	1	90	104				770	770	770	0.897472382070317	1
paaI		Gene_Cstriatum4_02097				Acyl-coenzyme A thioesterase PaaI	2	2	1	67	12				434	434	434	0.870678382867854	1.04058979172108
qacA_1		Gene_Cstriatum4_02405				Antiseptic resistance protein	2	2	1	90	24				1487	1487	1487	0.870822839831179	1
moaE2_1		Gene_Cstriatum4_01535				Molybdopterin synthase catalytic subunit 2	2	2	1	82	43				446	446	446	0.923291378167229	1.09855107298462
bioA		Gene_Cstriatum4_02289				Adenosylmethionine-8-amino-7-oxononanoate aminotransferase	2	2	1	65	3				1241	1241	1241	1.15290486583812	1.31621368163594
group_1198		Gene_Cstriatum4_00279				hypothetical protein	2	2	1	91	105				827	827	827	1.02651155546254	0.963791988103764
pxpA		Gene_Cstriatum4_00076				5-oxoprolinase subunit A	2	2	1	92	108				761	761	761	1	0.990352594175552
group_12		Gene_Cstriatum4_00601				hypothetical protein	2	2	1	90	26				1649	1790	1719	0.897472382070317	1
rsmG		Gene_Cstriatum4_00668				Ribosomal RNA small subunit methyltransferase G	2	2	1	88	48				608	608	608	1.15454318777593	1.30158004968004
group_1200		Gene_Cstriatum4_00133				hypothetical protein	2	2	1	92	51				776	776	776	1	1.27357783366784
group_1201		Gene_Cstriatum4_00609				hypothetical protein	2	2	1	88	63				608	608	608	1.15454318777593	1.30158004968004
slmA		Gene_Cstriatum4_00763				Nucleoid occlusion factor SlmA	2	2	1	87	65				719	719	719	1.00607382890382	0.993091501924152
group_1203		Gene_Cstriatum4_00964				hypothetical protein	2	2	1	83	36				836	836	836	1.12270513768571	1.03065309463737
ccsA		Gene_Cstriatum4_01447				Cytochrome c biogenesis protein CcsA	2	2	1	78	30				1040	1040	1040	0.917878291104812	1.01074161790462
group_1205		Gene_Cstriatum4_01004				hypothetical protein	2	2	1	83	77				308	308	308	1.12270513768571	1.01775474192154
hisH		Gene_Cstriatum4_01214				Imidazole glycerol phosphate synthase subunit HisH	2	2	1	86	44				635	635	635	0.8974373779445	0.779763855738616
group_1207		Gene_Cstriatum4_00607				hypothetical protein	2	2	1	88	61				1574	1574	1574	1.15454318777593	1.30158004968004
pepA		Gene_Cstriatum4_01401				Probable cytosol aminopeptidase	2	2	1	79	39				1499	1499	1499	0.999264629334641	1.05659297689093
group_1209		Gene_Cstriatum4_01838				hypothetical protein	2	2	1	72	14				1106	1106	1106	0.996790835876911	1.02401905782981
ybeY		Gene_Cstriatum4_01682				Endoribonuclease YbeY	2	2	1	80	73				605	605	605	0.833373052705864	0.898063204598415
group_1210		Gene_Cstriatum4_00174				hypothetical protein	2	2	1	91	3				632	632	632	1.02651155546254	1.04466
group_1211		Gene_Cstriatum4_02228				hypothetical protein	2	2	1	82	5				332	332	332	1.12089961614751	1.16838391812505
cysK1		Gene_Cstriatum4_02048				O-acetylserine sulfhydrylase	2	2	1	69	3				935	935	935	1.0244220107384	1.04569644589403
thiD		Gene_Cstriatum4_00305				Hydroxymethylpyrimidine/phosphomethylpyrimidine kinase	2	2	1	91	78				842	842	842	1.02651155546254	0.954794838357072
group_1214		Gene_Cstriatum4_00312				hypothetical protein	2	2	1	91	71				830	830	830	1.02651155546254	0.954794838357072
ydfJ_1		Gene_Cstriatum4_00808				Membrane protein YdfJ	2	2	1	87	110				2354	2354	2354	1.00607382890382	0.993091501924152
group_1216		Gene_Cstriatum4_01915				hypothetical protein	2	2	1	74	30				1211	1211	1211	1.06407152972921	1.06786646639036
mrp		Gene_Cstriatum4_00446				Iron-sulfur cluster carrier protein	2	2	1	89	99				1136	1136	1136	1.04754514188316	1.00474093524252
menE		Gene_Cstriatum4_01454				Probable 2-succinylbenzoate--CoA ligase	2	2	1	78	23				1133	1133	1133	0.917878291104812	1.01074161790462
mgtA_1		Gene_Cstriatum4_00805				GDP-mannose-dependent alpha-mannosyltransferase	2	2	1	87	107				1139	1139	1139	1.00607382890382	0.993091501924152
pyrF		Gene_Cstriatum4_00204				Orotidine 5'-phosphate decarboxylase	2	2	1	91	33				839	839	839	1.02651155546254	0.963327759716568
efeO		Gene_Cstriatum4_02603				Iron uptake system component EfeO	2	2	1	43	1				455	455	455	0.911308661629268	0.974172612807129
group_1221		Gene_Cstriatum4_01827				Uncharacterized protein Rv1342c	2	2	1	72	47				350	350	350	0.996790835876911	1.02401905782981
arcC1		Gene_Cstriatum4_00939				Carbamate kinase 1	2	2	1	83	12				935	935	935	1.12270513768571	1.03689779805997
group_1223		Gene_Cstriatum4_01248				hypothetical protein	2	2	1	85	27				830	830	830	1.04989518436056	1.01698964210989
group_1224		Gene_Cstriatum4_00387				hypothetical protein	2	2	1	89	41				1499	1499	1499	1.04754514188316	1.00474093524252
group_1225		Gene_Cstriatum4_00342				hypothetical protein	2	2	1	91	42				983	983	983	1.02651155546254	0.954794838357072
lysS1		Gene_Cstriatum4_00572				Lysine--tRNA ligase 1	2	2	1	90	56				1601	1601	1601	0.897472382070317	1
porA_1		Gene_Cstriatum4_00904				Porin PorA	2	2	1	84	30				1094	1094	1094	1.02404483487488	1.10494564446429
group_1228		Gene_Cstriatum4_01821				Uncharacterized aminopeptidase Rv1333	2	2	1	72	41				986	986	986	0.996790835876911	1.02401905782981
tlyA		Gene_Cstriatum4_00340				16S/23S rRNA (cytidine-2'-O)-methyltransferase TlyA	2	2	1	91	44				809	809	809	1.02651155546254	0.954794838357072
group_123	scmP_1	Gene_Cstriatum4_01937				N-acetylcysteine deacetylase	2	2	1	74	52				1346	1346	1346	1.06407152972921	1.06786646639036
pknD_3		Gene_Cstriatum4_00760				Serine/threonine-protein kinase PknD	2	2	1	87	62				1304	1304	1304	1.00607382890382	0.993091501924152
hisI		Gene_Cstriatum4_01210				Phosphoribosyl-AMP cyclohydrolase	2	2	1	86	48				362	362	362	0.8974373779445	0.779763855738616
group_1232		Gene_Cstriatum4_01465				hypothetical protein	2	2	1	78	12				629	629	629	0.917878291104812	1.01074161790462
group_1233		Gene_Cstriatum4_01963				hypothetical protein	2	2	1	73	43				377	377	377	1.02271214959471	0.97549715806284
rnj		Gene_Cstriatum4_01967				Ribonuclease J	2	2	1	73	47				2144	2144	2144	1.02271214959471	0.97549715806284
group_1235		Gene_Cstriatum4_00241				UPF0051 protein Rv1462	2	2	1	91	142				1181	1181	1181	1.02651155546254	0.963791988103764
group_1236		Gene_Cstriatum4_01209				hypothetical protein	2	2	1	86	49				632	632	632	0.8974373779445	0.779763855738616
group_1237		Gene_Cstriatum4_01752				hypothetical protein	2	2	1	75	9				560	560	560	1.0894633203175	1.04678680501482
group_1238		Gene_Cstriatum4_01494				Putative cytokinin riboside 5'-monophosphate phosphoribohydrolase	2	2	1	82	83				569	569	569	0.923291378167229	1.10944165779374
bcp		Gene_Cstriatum4_01847				Putative peroxiredoxin Rv2521	2	2	1	72	5				482	482	482	0.996790835876911	1.02401905782981
group_124		Gene_Cstriatum4_00575				hypothetical protein	2	2	1	90	53				1376	1376	1376	0.897472382070317	1
coaA		Gene_Cstriatum4_00366				Pantothenate kinase	2	2	1	89	20				926	926	926	1.04754514188316	1.00474093524252
bceA_2		Gene_Cstriatum4_02539				Bacitracin export ATP-binding protein BceA	2	2	1	50	3				737	737	737	1.12682271879574	1.09592409264155
pth_1		Gene_Cstriatum4_00816				Peptidyl-tRNA hydrolase	2	2	1	87	16				704	704	704	1.00607382890382	0.993091501924152
mtrA		Gene_Cstriatum4_00136				DNA-binding response regulator MtrA	2	2	1	92	48				695	695	695	1	1.27357783366784
fadD_3		Gene_Cstriatum4_01407				Long-chain-fatty-acid--CoA ligase	2	2	1	78	59				1718	1718	1718	0.917878291104812	1.01074161790462
group_1245		Gene_Cstriatum4_00804				hypothetical protein	2	2	1	87	106				1208	1208	1208	1.00607382890382	0.993091501924152
hdfR		Gene_Cstriatum4_00115				HTH-type transcriptional regulator HdfR	2	2	1	92	69				893	893	893	1	0.990352594175552
group_1247		Gene_Cstriatum4_02188				hypothetical protein	2	2	1	63	24				299	299	299	1.11408036492851	1.04053306877954
group_1248		Gene_Cstriatum4_01665				hypothetical protein	2	2	1	80	56				248	248	248	0.833373052705864	0.898063204598415
group_1249		Gene_Cstriatum4_01625				hypothetical protein	2	2	1	77	45				1100	1100	1100	0.946393934949491	0.909761803949052
group_125		Gene_Cstriatum4_00436				hypothetical protein	2	2	1	89	89				344	344	344	1.04754514188316	1.00474093524252
hemH		Gene_Cstriatum4_00260				Ferrochelatase	2	2	1	91	123				1091	1091	1091	1.02651155546254	0.963791988103764
gpgP		Gene_Cstriatum4_01921				Glucosyl-3-phosphoglycerate phosphatase	2	2	1	74	36				695	695	695	1.06407152972921	1.06786646639036
dcp		Gene_Cstriatum4_01893				Dipeptidyl carboxypeptidase	2	2	1	76	14				2066	2066	2066	0.769919391171778	0.860206282194207
group_1253		Gene_Cstriatum4_00330				Uncharacterized RNA pseudouridine synthase Rv1711	2	2	1	91	54				920	920	920	1.02651155546254	0.954794838357072
msrB		Gene_Cstriatum4_02340				Peptide methionine sulfoxide reductase MsrB	2	2	1	62	3				413	413	413	1.06119917554027	0.945263546394938
group_1255		Gene_Cstriatum4_01564				queuosine precursor transporter	2	2	1	82	18				698	698	698	0.923291378167229	1.16838391812505
group_1256		Gene_Cstriatum4_00745				hypothetical protein	2	2	1	87	47				1364	1364	1364	1.00607382890382	0.993091501924152
lcoP_2		Gene_Cstriatum4_01939				Betaine/ectoine transporter LcoP	2	2	1	74	54				1820	1820	1820	1.06407152972921	1.06786646639036
hpcH		Gene_Cstriatum4_00630				4-hydroxy-2-oxo-heptane-1,7-dioate aldolase	2	2	1	88	85				779	779	779	1.15454318777593	1.30158004968004
ssb		Gene_Cstriatum4_02143				Single-stranded DNA-binding protein	2	2	1	68	17				575	575	575	1.19758102717359	1.32918199075415
dtd		Gene_Cstriatum4_01708				D-aminoacyl-tRNA deacylase	2	2	1	71	26				455	455	455	1.12844647242233	1.15727364367457
group_1260		Gene_Cstriatum4_02086				hypothetical protein	2	2	1	70	8				428	428	428	1.00263113537534	1.01980376416676
group_1261		Gene_Cstriatum4_01885				hypothetical protein	2	2	1	76	22				155	155	155	0.769919391171778	0.860206282194207
dgt		Gene_Cstriatum4_01666				Deoxyguanosinetriphosphate triphosphohydrolase-like protein	2	2	1	80	57				1322	1322	1322	0.833373052705864	0.898063204598415
czcD		Gene_Cstriatum4_01545				Cadmium, cobalt and zinc/H(+)-K(+) antiporter	2	2	1	82	35				941	941	941	0.923291378167229	1.16838391812505
rplB		Gene_Cstriatum4_01300				50S ribosomal protein L2	2	2	1	85	79				836	836	836	1.04989518436056	1.07881033273164
atpH_1		Gene_Cstriatum4_01600				ATP synthase subunit c	2	2	1	77	35				239	239	239	0.946393934949491	0.909761803949052
group_1266		Gene_Cstriatum4_01736				hypothetical protein	2	2	1	71	9				587	587	587	1.12844647242233	1.00383196323139
group_1267		Gene_Cstriatum4_02154				hypothetical protein	2	2	1	68	6				374	374	374	1.19758102717359	1.32918199075415
group_1268		Gene_Cstriatum4_01198				hypothetical protein	2	2	1	86	60				629	629	629	0.8974373779445	0.896512363614462
tetR		Gene_Cstriatum4_01328				Tetracycline repressor protein class B from transposon Tn10	2	2	1	79	4				539	539	539	0.999264629334641	1.23852550380956
group_127		Gene_Cstriatum4_02185				hypothetical protein	2	2	1	66	15				167	167	167	1.0749656893064	1.00170520770814
group_1270		Gene_Cstriatum4_00250				hypothetical protein	2	2	1	91	133				683	683	683	1.02651155546254	0.963791988103764
group_1271		Gene_Cstriatum4_02668				IS3 family transposase IS3501	2	2	1	21	2			Investigate	398	398	398	2.11616995121701	1.91544572084229
group_1272		Gene_Cstriatum4_02622				hypothetical protein	2	2	1	13	1			Investigate	248	248	248	0.575939653302734	2.85040274991458
group_1273		Gene_Cstriatum4_01284				hypothetical protein	2	2	1	85	63				1049	1049	1049	1.04989518436056	1.07607748470184
group_1274		Gene_Cstriatum4_00175				hypothetical protein	2	2	1	91	4				425	425	425	1.02651155546254	1.04466
group_1275		Gene_Cstriatum4_00087				Gluconokinase	2	2	1	92	97				521	521	521	1	0.990352594175552
yeiH		Gene_Cstriatum4_02596				UPF0324 inner membrane protein YeiH	2	2	1	37	3				1034	1034	1034	2.73399211379836	2.70019850617004
group_1277		Gene_Cstriatum4_00419				hypothetical protein	2	2	1	89	72				908	908	908	1.04754514188316	1.00474093524252
mmuM		Gene_Cstriatum4_00068				Homocysteine S-methyltransferase	2	2	1	92	116				860	860	860	1	0.990352594175552
pepN_1		Gene_Cstriatum4_00660				Aminopeptidase N	2	2	1	88	115				2507	2507	2507	1.15454318777593	1.30158004968004
group_128		Gene_Cstriatum4_02175				hypothetical protein	2	2	1	66	25				1208	1208	1208	1.0749656893064	1.00170520770814
group_1280		Gene_Cstriatum4_01233				hypothetical protein	2	2	1	85	12				197	197	197	1.04989518436056	1.01698964210989
group_1281		Gene_Cstriatum4_02538				hypothetical protein	2	2	1	80	25				860	860	860	1.00643349924074	0.898063204598415
lipB		Gene_Cstriatum4_02462				Octanoyltransferase	2	2	1	53	6				827	827	827	0.839026534221898	0.879362160243488
group_1283		Gene_Cstriatum4_00058				hypothetical protein	2	2	1	92	126				392	392	392	1	0.990352594175552
group_1284		Gene_Cstriatum4_02419				hypothetical protein	2	2	1	57	4				626	626	626	0.905021843045573	0.830629213384923
group_1285		Gene_Cstriatum4_00886				hypothetical protein	2	2	1	84	48				929	929	929	1.02404483487488	1.10494564446429
group_1286		Gene_Cstriatum4_02054				hypothetical protein	2	2	1	70	36				395	395	395	1.00263113537534	1.01980376416676
group_1287		Gene_Cstriatum4_00055				hypothetical protein	2	2	1	92	129				281	281	281	1	0.990352594175552
group_1288		Gene_Cstriatum4_00591				hypothetical protein	2	2	1	90	36				620	620	620	0.897472382070317	1
group_1289		Gene_Cstriatum4_00031				hypothetical protein	2	2	1	92	153				224	224	224	1	0.956539604533953
group_129		Gene_Cstriatum4_02281				hypothetical protein	2	2	1	65	11				611	611	611	1.15290486583812	1.31621368163594
group_1290		Gene_Cstriatum4_02287				hypothetical protein	2	2	1	65	5				677	677	677	1.15290486583812	1.31621368163594
lldD		Gene_Cstriatum4_00731				Putative L-lactate dehydrogenase	2	2	1	87	33				845	845	845	1.00607382890382	0.993091501924152
rpsL		Gene_Cstriatum4_01316				30S ribosomal protein S12	2	2	1	85	95				371	371	371	1.04989518436056	1.07881033273164
ybiT_1		Gene_Cstriatum4_01435				Uncharacterized ABC transporter ATP-binding protein YbiT	2	2	1	78	41				1505	1505	1505	0.917878291104812	1.01074161790462
folK		Gene_Cstriatum4_00565				2-amino-4-hydroxy-6-hydroxymethyldihydropteridine pyrophosphokinase	2	2	1	90	63				467	467	467	0.897472382070317	1
group_1295		Gene_Cstriatum4_02631				hypothetical protein	2	2	1	33	1				464	464	464	1.25478087223271	1.4209292554652
group_1296		Gene_Cstriatum4_02231				hypothetical protein	2	2	1	82	2				2048	2048	2048	1.12089961614751	1.16838391812505
group_1297		Gene_Cstriatum4_00386				hypothetical protein	2	2	1	89	40				1073	1073	1073	1.04754514188316	1.00474093524252
yqeY		Gene_Cstriatum4_01100				Uncharacterized protein YqeY	2	2	1	81	52				464	464	464	0.997396470292851	1.10157627761153
efeN_2		Gene_Cstriatum4_02600				Probable deferrochelatase/peroxidase EfeN	2	2	1	43	3				248	248	248	0.911308661629268	0.974172612807129
tatD		Gene_Cstriatum4_00793				Uncharacterized metal-dependent hydrolase TatD	2	2	1	87	95				770	815	792	1.00607382890382	0.993091501924152
tadA		Gene_Cstriatum4_01559				tRNA-specific adenosine deaminase	2	2	1	82	22				431	431	431	0.923291378167229	1.16838391812505
group_1300		Gene_Cstriatum4_01492				Transcriptional regulator Rv0485	2	2	1	82	85				1091	1091	1091	0.923291378167229	1.10944165779374
tatC		Gene_Cstriatum4_00289				Sec-independent protein translocase protein TatC	2	2	1	91	93				1076	1076	1076	1.02651155546254	0.954794838357072
secE		Gene_Cstriatum4_01476				Protein translocase subunit SecE	2	2	1	78	5				332	332	332	0.917878291104812	1.01074161790462
group_1303		Gene_Cstriatum4_00463				hypothetical protein	2	2	1	89	116				1346	1346	1346	1.04754514188316	1.00474093524252
purL		Gene_Cstriatum4_02015				Phosphoribosylformylglycinamidine synthase subunit PurL	2	2	1	69	26				3674	3674	3674	1.0244220107384	1.04569644589403
group_1305		Gene_Cstriatum4_00164				hypothetical protein	2	2	1	92	20				866	866	866	1	1.07737727309702
frcA		Gene_Cstriatum4_01844				Fructose import ATP-binding protein FrcA	2	2	1	72	8				770	770	770	0.996790835876911	1.02401905782981
sepF		Gene_Cstriatum4_01358				Cell division protein SepF	2	2	1	79	34				437	437	437	0.999264629334641	0.93134590498395
dppE		Gene_Cstriatum4_01085				Dipeptide-binding protein DppE	2	2	1	81	67				1574	1574	1574	0.997396470292851	1.10157627761153
oppA_2		Gene_Cstriatum4_01612				Oligopeptide-binding protein OppA	2	2	1	77	58				1577	1577	1577	0.946393934949491	0.909761803949052
group_131		Gene_Cstriatum4_02010				Alkyl hydroperoxide reductase C	2	2	1	73	2				593	593	593	1.02271214959471	0.97549715806284
group_1310		Gene_Cstriatum4_01027				hypothetical protein	2	2	1	83	85				563	563	563	1.12270513768571	1.01775474192154
group_1311		Gene_Cstriatum4_00705				hypothetical protein	2	2	1	88	14				1286	1286	1286	1.15454318777593	1.30158004968004
group_1312		Gene_Cstriatum4_01933				hypothetical protein	2	2	1	74	48				539	539	539	1.06407152972921	1.06786646639036
group_1313		Gene_Cstriatum4_00535				hypothetical protein	2	2	1	90	93				275	275	275	0.897472382070317	1
group_1314		Gene_Cstriatum4_00372				hypothetical protein	2	2	1	89	26				602	602	602	1.04754514188316	1.00474093524252
group_1315		Gene_Cstriatum4_00221				Nucleotide-binding protein Rv1421	2	2	1	91	162				881	881	881	1.02651155546254	0.963791988103764
group_1316		Gene_Cstriatum4_00062				hypothetical protein	2	2	1	92	122				1061	1061	1061	1	0.990352594175552
group_1317		Gene_Cstriatum4_01859				hypothetical protein	2	2	1	76	48				620	620	620	0.769919391171778	0.860206282194207
dinG_1		Gene_Cstriatum4_00089				3'-5' exonuclease DinG	2	2	1	92	95				3356	3356	3356	1	0.990352594175552
group_1319		Gene_Cstriatum4_02521				hypothetical protein	2	2	1	51	5				221	221	221	1.08596354505604	1.13363309830328
ilvE		Gene_Cstriatum4_01400				Branched-chain-amino-acid aminotransferase	2	2	1	79	40				1097	1097	1097	0.999264629334641	1.05659297689093
bioF		Gene_Cstriatum4_01715				8-amino-7-oxononanoate synthase	2	2	1	71	33				1217	1217	1217	1.12844647242233	0.854013405687416
group_1321		Gene_Cstriatum4_02567				hypothetical protein	2	2	1	42	3				1865	1865	1865	2.10963082306068	1.83918492609896
group_1322		Gene_Cstriatum4_01950				Putative multidrug export ATP-binding/permease protein SAV1866	2	2	1	74	11				1979	1979	1979	1.06407152972921	1.06786646639036
mmgC		Gene_Cstriatum4_00064				Acyl-CoA dehydrogenase	2	2	1	92	120				1175	1175	1175	1	0.990352594175552
pyrB		Gene_Cstriatum4_00200				Aspartate carbamoyltransferase	2	2	1	91	29				953	953	953	1.02651155546254	0.963327759716568
group_1325		Gene_Cstriatum4_02643				hypothetical protein	2	2	1	25	2			Investigate	788	788	788	2.44516416304616	1.8978949870884
nagR		Gene_Cstriatum4_02250				HTH-type transcriptional repressor NagR	2	2	1	64	12				776	776	776	1.08775485158015	1.07047884380452
group_1327		Gene_Cstriatum4_00034				hypothetical protein	2	2	1	92	150				251	251	251	1	0.956539604533953
mrdA_1		Gene_Cstriatum4_01141				Peptidoglycan D,D-transpeptidase MrdA	2	2	1	86	28				1850	1850	1850	0.8974373779445	0.969464367405945
group_1329		Gene_Cstriatum4_00122				hypothetical protein	2	2	1	92	62			Hypothetical protein with no hits to refseq/uniprot/clusters/cdd/tigrfams/pfam overlapping another protein with hits	449	449	449	1	0.979948135051293
gyrA		Gene_Cstriatum4_00681				DNA gyrase subunit A	2	2	1	88	35				2570	2570	2570	1.15454318777593	1.30158004968004
dltA		Gene_Cstriatum4_00548				D-alanine--D-alanyl carrier protein ligase	2	2	1	90	80				3950	3950	3950	0.897472382070317	1
group_1331		Gene_Cstriatum4_02510				hypothetical protein	2	2	1	49	7				149	149	149	0.769773611076051	0.766360353794482
group_1332		Gene_Cstriatum4_00239				hypothetical protein	2	2	1	91	144				683	683	683	1.02651155546254	0.963791988103764
rsfS		Gene_Cstriatum4_01920				Ribosomal silencing factor RsfS	2	2	1	74	35				470	470	470	1.06407152972921	1.06786646639036
group_1334		Gene_Cstriatum4_00691				hypothetical protein	2	2	1	88	27				272	272	272	1.15454318777593	1.30158004968004
panC_2		Gene_Cstriatum4_02387				Pantothenate synthetase	2	2	1	59	6				830	830	830	1.16578342614149	1.11182789558483
group_1336		Gene_Cstriatum4_01103				hypothetical protein	2	2	1	81	50				1427	1427	1427	0.997396470292851	1.10157627761153
ung		Gene_Cstriatum4_00187				Uracil-DNA glycosylase	2	2	1	91	16				665	665	665	1.02651155546254	0.963327759716568
group_1338		Gene_Cstriatum4_00005				hypothetical protein	2	2	1	92	5				1271	1271	1271	1	0.956539604533953
group_1339		Gene_Cstriatum4_01113				hypothetical protein	2	2	1	81	40				881	881	881	0.997396470292851	1.10157627761153
group_134		Gene_Cstriatum4_01025				Dye-decolorizing peroxidase Tfu_3078	2	2	1	83	87				1301	1301	1301	1.12270513768571	1.01775474192154
group_1340		Gene_Cstriatum4_00060				hypothetical protein	2	2	1	92	124				1040	1040	1040	1	0.990352594175552
group_1341		Gene_Cstriatum4_01881				hypothetical protein	2	2	1	76	26				647	647	647	0.769919391171778	0.860206282194207
dapE_4		Gene_Cstriatum4_02329				Succinyl-diaminopimelate desuccinylase	2	2	1	61	16				1337	1337	1337	1.07482957985378	1.03557243679997
glfT1		Gene_Cstriatum4_01527				Galactofuranosyltransferase GlfT1	2	2	1	82	50				914	914	914	0.923291378167229	1.09855107298462
prpD2		Gene_Cstriatum4_00017				2-methylcitrate dehydratase 2	2	2	1	92	167				1529	1529	1529	1	0.956539604533953
COQ5		Gene_Cstriatum4_00960				2-methoxy-6-polyprenyl-1,4-benzoquinol methylase, mitochondrial	2	2	1	83	33				758	758	758	1.12270513768571	1.03065309463737
group_1346		Gene_Cstriatum4_02450				hypothetical protein	2	2	1	54	11				1019	1019	1019	0.921067123324225	1.09265395191019
mprB		Gene_Cstriatum4_00772				Signal transduction histidine-protein kinase/phosphatase MprB	2	2	1	87	74				1553	1553	1553	1.00607382890382	0.993091501924152
pycA		Gene_Cstriatum4_00022				Pyruvate carboxylase	2	2	1	92	162				3431	3431	3431	1	0.956539604533953
ygbT		Gene_Cstriatum4_01959				CRISPR-associated endonuclease Cas1	2	2	1	74	2				938	938	938	1.06407152972921	1.06786646639036
ptsI		Gene_Cstriatum4_02002				Phosphoenolpyruvate-protein phosphotransferase	2	2	1	73	10				1691	1691	1691	1.02271214959471	0.97549715806284
scpA		Gene_Cstriatum4_00332				Segregation and condensation protein A	2	2	1	91	52				797	797	797	1.02651155546254	0.954794838357072
rocA		Gene_Cstriatum4_02503				1-pyrroline-5-carboxylate dehydrogenase	2	2	1	84	2				3449	3449	3449	0.995628148864615	1.10494564446429
rip1		Gene_Cstriatum4_01143				Zinc metalloprotease Rip1	2	2	1	86	30				1208	1208	1208	0.8974373779445	0.969464367405945
recX		Gene_Cstriatum4_01982				Regulatory protein RecX	2	2	1	73	30				599	599	599	1.02271214959471	0.97549715806284
group_1354		Gene_Cstriatum4_02471				hypothetical protein	2	2	1	56	10				365	365	365	1.21274751200538	1.16073787989541
clpP		Gene_Cstriatum4_02366				ATP-dependent Clp protease proteolytic subunit	2	2	1	60	19				1460	1460	1460	1.15163188084615	1.1127721899381
nphR		Gene_Cstriatum4_00628				Transcriptional activator NphR	2	2	1	88	83				944	944	944	1.15454318777593	1.30158004968004
gpmA_1		Gene_Cstriatum4_00859				2,3-bisphosphoglycerate-dependent phosphoglycerate mutase	2	2	1	84	75				680	680	680	1.02404483487488	1.10494564446429
group_1358		Gene_Cstriatum4_01053				hypothetical protein	2	2	1	81	26				188	188	188	0.997396470292851	1.10157627761153
odhI		Gene_Cstriatum4_00316				Oxoglutarate dehydrogenase inhibitor	2	2	1	91	67				431	431	431	1.02651155546254	0.954794838357072
group_136		Gene_Cstriatum4_01282				hypothetical protein	2	2	1	85	61				752	752	752	1.04989518436056	1.07607748470184
aceF		Gene_Cstriatum4_02457				Dihydrolipoyllysine-residue acetyltransferase component of pyruvate dehydrogenase complex	2	2	1	53	1				665	665	665	0.839026534221898	0.879362160243488
group_1361		Gene_Cstriatum4_00121				hypothetical protein	2	2	1	92	63				416	416	416	1	0.979948135051293
ilvA		Gene_Cstriatum4_01336				L-threonine dehydratase biosynthetic IlvA	2	2	1	79	12				1283	1283	1283	0.999264629334641	0.93134590498395
group_1363		Gene_Cstriatum4_01347				hypothetical protein	2	2	1	79	23				959	959	959	0.999264629334641	0.93134590498395
group_1364		Gene_Cstriatum4_01089				Serine protease Rv3671c	2	2	1	81	63				1196	1196	1196	0.997396470292851	1.10157627761153
opuCD		Gene_Cstriatum4_00495				Glycine betaine/carnitine/choline transport system permease protein OpuCD	2	2	1	90	132				644	644	644	0.897472382070317	1
group_1366		Gene_Cstriatum4_02223				hypothetical protein	2	2	1	82	10				1013	1013	1013	1.12089961614751	1.16838391812505
group_1367		Gene_Cstriatum4_02407				hypothetical protein	2	2	1	90	22				1349	1349	1349	0.870822839831179	1
glmS		Gene_Cstriatum4_01247				Glutamine--fructose-6-phosphate aminotransferase [isomerizing]	2	2	1	85	26				1871	1871	1871	1.04989518436056	1.01698964210989
group_1369		Gene_Cstriatum4_01753				hypothetical protein	2	2	1	75	10				365	365	365	1.0894633203175	1.04678680501482
group_137		Gene_Cstriatum4_01727				hypothetical protein	2	2	1	71	46				1352	1352	1352	1.12844647242233	1.00383196323139
lnrK_1		Gene_Cstriatum4_01410				Transcriptional regulatory protein LnrK	2	2	1	78	62				656	656	656	0.917878291104812	1.01074161790462
rihB		Gene_Cstriatum4_02610				Pyrimidine-specific ribonucleoside hydrolase RihB	2	2	1	62	9				938	938	938	0.608543894037683	0.945263546394938
group_1372		Gene_Cstriatum4_02115				KsdD-like steroid dehydrogenase MSMEG_5835	2	2	1	67	30				1688	1688	1688	0.870678382867854	1.0714993316712
pflB		Gene_Cstriatum4_01831				Formate acetyltransferase 1	2	2	1	72	21				2090	2090	2090	0.996790835876911	1.02401905782981
group_1374		Gene_Cstriatum4_01712				hypothetical protein	2	2	1	71	30				1805	1805	1805	1.12844647242233	0.854013405687416
group_1375		Gene_Cstriatum4_00678				hypothetical protein	2	2	1	88	38				440	440	440	1.15454318777593	1.30158004968004
mdlB		Gene_Cstriatum4_00324				Multidrug resistance-like ATP-binding protein MdlB	2	2	1	91	60				1787	1787	1787	1.02651155546254	0.954794838357072
group_1377		Gene_Cstriatum4_01630				hypothetical protein	2	2	1	77	40				311	311	311	0.946393934949491	0.909761803949052
ptsH		Gene_Cstriatum4_01998				Phosphocarrier protein HPr	2	2	1	73	14				269	269	269	1.02271214959471	0.97549715806284
pdxS		Gene_Cstriatum4_01889				Pyridoxal 5'-phosphate synthase subunit PdxS	2	2	1	76	18				911	911	911	0.769919391171778	0.860206282194207
lepB_1		Gene_Cstriatum4_01160				Signal peptidase I	2	2	1	86	97				692	692	692	0.8974373779445	0.969464367405945
group_1380		Gene_Cstriatum4_02296				hypothetical protein	2	2	1	58	18				2525	2525	2525	1.0892349726034	1.0454479264664
group_1381		Gene_Cstriatum4_00895				hypothetical protein	2	2	1	84	39				347	347	347	1.02404483487488	1.10494564446429
lacR		Gene_Cstriatum4_02512				Lactose phosphotransferase system repressor	2	2	1	49	4				833	833	833	0.769773611076051	0.766360353794482
fdhD		Gene_Cstriatum4_01281				Sulfur carrier protein FdhD	2	2	1	85	60				851	851	851	1.04989518436056	1.07607748470184
group_1384		Gene_Cstriatum4_00718				hypothetical protein	2	2	1	88	1				833	833	833	1.15454318777593	1.30158004968004
group_1385		Gene_Cstriatum4_02242				hypothetical protein	2	2	1	64	25				347	347	347	1.08775485158015	1.07047884380452
orn		Gene_Cstriatum4_02075				Oligoribonuclease	2	2	1	70	17				632	632	632	1.00263113537534	1.01980376416676
group_1387		Gene_Cstriatum4_01179				hypothetical protein	2	2	1	86	79				2270	2270	2270	0.8974373779445	0.896512363614462
ahpD		Gene_Cstriatum4_02011				Alkyl hydroperoxide reductase AhpD	2	2	1	73	1				524	524	524	1.02271214959471	0.97549715806284
crt		Gene_Cstriatum4_02105				Short-chain-enoyl-CoA hydratase	2	2	1	67	20				767	767	767	0.870678382867854	1.04058979172108
gabR		Gene_Cstriatum4_01888				HTH-type transcriptional regulatory protein GabR	2	2	1	76	19				1307	1307	1307	0.769919391171778	0.860206282194207
group_1390		Gene_Cstriatum4_02279				hypothetical protein	2	2	1	65	13				329	329	329	1.15290486583812	1.31621368163594
group_1391		Gene_Cstriatum4_01115				hypothetical protein	2	2	1	81	38				1568	1568	1568	0.997396470292851	1.10157627761153
group_1392		Gene_Cstriatum4_01758				hypothetical protein	2	2	1	75	57				4877	4877	4877	1.0894633203175	1.04678680501482
group_1393		Gene_Cstriatum4_01138				hypothetical protein	2	2	1	86	25				1004	1004	1004	0.8974373779445	0.969464367405945
group_1394		Gene_Cstriatum4_01935				hypothetical protein	2	2	1	74	50				1136	1136	1136	1.06407152972921	1.06786646639036
group_1395		Gene_Cstriatum4_02068				hypothetical protein	2	2	1	70	22				194	194	194	1.00263113537534	1.01980376416676
aroB		Gene_Cstriatum4_00972				3-dehydroquinate synthase	2	2	1	83	44				1085	1085	1085	1.12270513768571	1.03065309463737
group_1397		Gene_Cstriatum4_00835				Universal stress protein Rv2005c	2	2	1	84	100				896	896	896	1.02404483487488	1.10494564446429
narY		Gene_Cstriatum4_01583				Respiratory nitrate reductase 2 beta chain	2	2	1	77	19				1595	1595	1595	0.946393934949491	0.909761803949052
gltC_1		Gene_Cstriatum4_00848				HTH-type transcriptional regulator GltC	2	2	1	84	86				905	905	905	1.02404483487488	1.10494564446429
group_14		Gene_Cstriatum4_00811				hypothetical protein	2	2	1	87	21				392	404	398	1.00607382890382	0.993091501924152
group_140		Gene_Cstriatum4_00373				hypothetical protein	2	2	1	89	27				1358	1358	1358	1.04754514188316	1.00474093524252
group_1400		Gene_Cstriatum4_01729				Baeyer-Villiger monooxygenase	2	2	1	71	16				1460	1460	1460	1.12844647242233	1.00383196323139
group_1401		Gene_Cstriatum4_00906				hypothetical protein	2	2	1	84	28				3197	3197	3197	1.02404483487488	1.10494564446429
hipO		Gene_Cstriatum4_01203				Hippurate hydrolase	2	2	1	86	55				1202	1202	1202	0.8974373779445	0.896512363614462
gatD		Gene_Cstriatum4_01117				Lipid II isoglutaminyl synthase (glutamine-hydrolyzing) subunit GatD	2	2	1	81	36				779	779	779	0.997396470292851	1.10157627761153
group_1404		Gene_Cstriatum4_02455				hypothetical protein	2	2	1	54	2				572	572	572	0.921067123324225	1.09265395191019
elaA		Gene_Cstriatum4_00513				Protein ElaA	2	2	1	90	115				470	470	470	0.897472382070317	1
sodA		Gene_Cstriatum4_00849				Superoxide dismutase [Mn]	2	2	1	84	85				602	602	602	1.02404483487488	1.10494564446429
pnbA		Gene_Cstriatum4_00450				Para-nitrobenzyl esterase	2	2	1	89	103				1634	1634	1634	1.04754514188316	1.00474093524252
group_1408		Gene_Cstriatum4_02243				hypothetical protein	2	2	1	64	26				467	467	467	1.08775485158015	1.07047884380452
folP2		Gene_Cstriatum4_00434				Inactive dihydropteroate synthase 2	2	2	1	89	87				836	836	836	1.04754514188316	1.00474093524252
group_141		Gene_Cstriatum4_01643				hypothetical protein	2	2	1	80	36				944	944	944	0.833373052705864	0.898063204598415
aspS		Gene_Cstriatum4_00982				Aspartate--tRNA(Asp/Asn) ligase	2	2	1	83	54				1805	1805	1805	1.12270513768571	1.01775474192154
group_1411		Gene_Cstriatum4_01528				hypothetical protein	2	2	1	82	49				662	662	662	0.923291378167229	1.09855107298462
group_1412		Gene_Cstriatum4_00109				hypothetical protein	2	2	1	92	75				1211	1211	1211	1	0.990352594175552
rplO		Gene_Cstriatum4_01274				50S ribosomal protein L15	2	2	1	85	53				449	449	449	1.04989518436056	1.07607748470184
group_1414		Gene_Cstriatum4_02012				hypothetical protein	2	2	1	69	23				4757	4757	4757	1.0244220107384	1.04569644589403
group_1415		Gene_Cstriatum4_02173				Uncharacterized HTH-type transcriptional regulator Rv1985c	2	2	1	66	27				860	860	860	1.0749656893064	1.00170520770814
murD		Gene_Cstriatum4_01366				UDP-N-acetylmuramoylalanine--D-glutamate ligase	2	2	1	79	74				1439	1439	1439	0.999264629334641	0.93134590498395
group_1417		Gene_Cstriatum4_01733				IS256 family transposase IS1132	2	2	1	71	12				1349	1349	1349	1.12844647242233	1.00383196323139
group_1418		Gene_Cstriatum4_01305				hypothetical protein	2	2	1	85	84				257	257	257	1.04989518436056	1.07881033273164
ribH		Gene_Cstriatum4_00218				6,7-dimethyl-8-ribityllumazine synthase	2	2	1	91	165				479	479	479	1.02651155546254	0.963791988103764
group_142		Gene_Cstriatum4_00516				hypothetical protein	2	2	1	90	112				1358	1358	1358	0.897472382070317	1
group_1420		Gene_Cstriatum4_02657				hypothetical protein	2	2	1	32	1				122	122	122	1.62771257729206	1.6432836900923
pknD_2		Gene_Cstriatum4_00713				Serine/threonine-protein kinase PknD	2	2	1	88	6				1442	1442	1442	1.15454318777593	1.30158004968004
group_1422		Gene_Cstriatum4_01550				hypothetical protein	2	2	1	82	30				374	374	374	0.923291378167229	1.16838391812505
group_1423		Gene_Cstriatum4_02664				IS256 family transposase ISActu1	2	2	1	18	1			Investigate	269	269	269	1.27313468603925	1.06239719410327
group_1424		Gene_Cstriatum4_01778				hypothetical protein	2	2	1	75	37				1097	1097	1097	1.0894633203175	1.04678680501482
group_1425		Gene_Cstriatum4_01882				hypothetical protein	2	2	1	76	25				854	854	854	0.769919391171778	0.860206282194207
nrdD		Gene_Cstriatum4_01317				Anaerobic ribonucleoside-triphosphate reductase	2	2	1	85	96				1793	1793	1793	1.04989518436056	1.07881033273164
irtB_3		Gene_Cstriatum4_02556				Iron import ATP-binding/permease protein IrtB	2	2	1	45	3				1772	1772	1772	1.83455338379266	1.56765527028929
group_1428		Gene_Cstriatum4_01840				hypothetical protein	2	2	1	72	12				845	845	845	0.996790835876911	1.02401905782981
group_1429		Gene_Cstriatum4_01719				hypothetical protein	2	2	1	71	38				1451	1451	1451	1.12844647242233	1.00383196323139
fgd		Gene_Cstriatum4_00994				F420-dependent glucose-6-phosphate dehydrogenase	2	2	1	83	67				1115	1115	1115	1.12270513768571	1.01775474192154
group_1430		Gene_Cstriatum4_01853				hypothetical protein	2	2	1	76	57				1052	1052	1052	0.769919391171778	0.860206282194207
dauR		Gene_Cstriatum4_01705				Transcriptional regulator DauR	2	2	1	71	23				752	752	752	1.12844647242233	1.15727364367457
group_1432		Gene_Cstriatum4_00774				hypothetical protein	2	2	1	87	76				608	608	608	1.00607382890382	0.993091501924152
group_1433	glnQ_2	Gene_Cstriatum4_00967				Glutamine transport ATP-binding protein GlnQ	2	2	1	83	39				764	764	764	1.12270513768571	1.03065309463737
group_1434		Gene_Cstriatum4_01489				hypothetical protein	2	2	1	82	88				125	125	125	0.923291378167229	1.10944165779374
group_1435		Gene_Cstriatum4_01793				hypothetical protein	2	2	1	75	22				797	797	797	1.0894633203175	1.04678680501482
group_1436		Gene_Cstriatum4_00424				Ferredoxin	2	2	1	89	77				323	323	323	1.04754514188316	1.00474093524252
accD5_2		Gene_Cstriatum4_00033				Probable propionyl-CoA carboxylase beta chain 5	2	2	1	92	151				1577	1577	1577	1	0.956539604533953
suhB		Gene_Cstriatum4_02319				Fructose-1,6-bisphosphatase/inositol-1-monophosphatase	2	2	1	61	7				800	800	800	1.07482957985378	1.03557243679997
group_1439		Gene_Cstriatum4_00461				hypothetical protein	2	2	1	89	114				188	188	188	1.04754514188316	1.00474093524252
group_144		Gene_Cstriatum4_01162				hypothetical protein	2	2	1	86	95				191	191	191	0.8974373779445	0.896512363614462
leuC		Gene_Cstriatum4_00179				3-isopropylmalate dehydratase large subunit	2	2	1	91	8				1418	1418	1418	1.02651155546254	1.04466
cysE		Gene_Cstriatum4_02047				Serine acetyltransferase	2	2	1	69	4				563	563	563	1.0244220107384	1.04569644589403
group_1442		Gene_Cstriatum4_00782				hypothetical protein	2	2	1	87	84				1400	1400	1400	1.00607382890382	0.993091501924152
gltC_2		Gene_Cstriatum4_01225				HTH-type transcriptional regulator GltC	2	2	1	85	4				914	914	914	1.04989518436056	1.01698964210989
cysQ_1		Gene_Cstriatum4_00726				3'-phosphoadenosine 5'-phosphate phosphatase	2	2	1	87	28				758	758	758	1.00607382890382	0.993091501924152
group_1445		Gene_Cstriatum4_01656				hypothetical protein	2	2	1	80	49				419	419	419	0.833373052705864	0.898063204598415
group_1446		Gene_Cstriatum4_02211				hypothetical protein	2	2	1	63	5				638	638	638	1.11408036492851	1.04053306877954
purF		Gene_Cstriatum4_02023				Amidophosphoribosyltransferase	2	2	1	69	34				1499	1499	1499	1.0244220107384	1.04569644589403
group_1448		Gene_Cstriatum4_00012				hypothetical protein	2	2	1	92	12				350	350	350	1	0.956539604533953
pstB1		Gene_Cstriatum4_02035				Phosphate import ATP-binding protein PstB 1	2	2	1	69	11				773	773	773	1.0244220107384	1.04569644589403
group_145		Gene_Cstriatum4_00263				hypothetical protein	2	2	1	91	120				716	716	716	1.02651155546254	0.963791988103764
ndk		Gene_Cstriatum4_02520				Nucleoside diphosphate kinase	2	2	1	51	6				410	410	410	1.08596354505604	1.13363309830328
group_1451		Gene_Cstriatum4_01673				hypothetical protein	2	2	1	80	64				302	302	302	0.833373052705864	0.898063204598415
group_1452		Gene_Cstriatum4_02410				Uncharacterized HIT-like protein Rv0759c	2	2	1	90	19				422	422	422	0.870822839831179	1
group_1453		Gene_Cstriatum4_02191				hypothetical protein	2	2	1	63	27				980	980	980	1.11408036492851	1.04053306877954
mca		Gene_Cstriatum4_00362				Mycothiol S-conjugate amidase	2	2	1	89	16				893	893	893	1.04754514188316	1.00474093524252
hisB		Gene_Cstriatum4_01217				Imidazoleglycerol-phosphate dehydratase	2	2	1	86	41				602	602	602	0.8974373779445	0.779763855738616
mazG		Gene_Cstriatum4_00348				Nucleoside triphosphate pyrophosphohydrolase	2	2	1	89	3				656	656	656	1.04754514188316	1.00474093524252
group_1457		Gene_Cstriatum4_01954				hypothetical protein	2	2	1	74	7				1688	1688	1688	1.06407152972921	1.06786646639036
xylB_2		Gene_Cstriatum4_02511				Xylulose kinase	2	2	1	49	5				1379	1379	1379	0.769773611076051	0.766360353794482
lcfB		Gene_Cstriatum4_01063				Long-chain-fatty-acid--CoA ligase	2	2	1	81	88				1643	1643	1643	0.997396470292851	1.10157627761153
gabT_1		Gene_Cstriatum4_00107				4-aminobutyrate aminotransferase	2	2	1	92	77				1328	1328	1328	1	0.990352594175552
group_1460		Gene_Cstriatum4_02468				hypothetical protein	2	2	1	56	7				248	248	248	1.21274751200538	1.16073787989541
group_1461		Gene_Cstriatum4_01332				hypothetical protein	2	2	1	79	8				1007	1007	1007	0.999264629334641	0.93134590498395
group_1462		Gene_Cstriatum4_02526				hypothetical protein	2	2	1	80	15				221	221	221	1.00643349924074	0.898063204598415
lptB		Gene_Cstriatum4_02644				Lipopolysaccharide export system ATP-binding protein LptB	2	2	1	25	1			Investigate	716	716	716	2.44516416304616	1.8978949870884
group_1464		Gene_Cstriatum4_01357				hypothetical protein	2	2	1	79	33				290	290	290	0.999264629334641	0.93134590498395
copA		Gene_Cstriatum4_02149				Copper-exporting P-type ATPase	2	2	1	68	11				2234	2234	2234	1.19758102717359	1.32918199075415
group_1466		Gene_Cstriatum4_02215				IS3 family transposase IS3501	2	2	1	63	1				1052	1052	1052	1.11408036492851	1.04053306877954
group_1467		Gene_Cstriatum4_00311				hypothetical protein	2	2	1	91	72				863	863	863	1.02651155546254	0.954794838357072
group_1468		Gene_Cstriatum4_01242				Uncharacterized protein Rv3421c	2	2	1	85	21				668	668	668	1.04989518436056	1.01698964210989
group_1469		Gene_Cstriatum4_01577				hypothetical protein	2	2	1	77	13				1043	1043	1043	0.946393934949491	0.909761803949052
glyQS		Gene_Cstriatum4_01672				Glycine--tRNA ligase	2	2	1	80	63				1379	1379	1379	0.833373052705864	0.898063204598415
menI		Gene_Cstriatum4_00308				1,4-dihydroxy-2-naphthoyl-CoA hydrolase	2	2	1	91	75				461	461	461	1.02651155546254	0.954794838357072
selA		Gene_Cstriatum4_00411				L-seryl-tRNA(Sec) selenium transferase	2	2	1	89	64				1388	1388	1388	1.04754514188316	1.00474093524252
group_1472		Gene_Cstriatum4_01441				hypothetical protein	2	2	1	78	36				536	536	536	0.917878291104812	1.01074161790462
ppnK		Gene_Cstriatum4_00339				NAD kinase	2	2	1	91	45				881	881	881	1.02651155546254	0.954794838357072
group_1474		Gene_Cstriatum4_00335				hypothetical protein	2	2	1	91	49				638	638	638	1.02651155546254	0.954794838357072
group_1475		Gene_Cstriatum4_02627				hypothetical protein	2	2	1	30	2				620	620	620	1.20480359131663	1.11676771590721
dinG_5		Gene_Cstriatum4_02307				3'-5' exonuclease DinG	2	2	1	58	6				644	644	644	1.0892349726034	0.979081339818301
group_1477		Gene_Cstriatum4_01597				hypothetical protein	2	2	1	77	33				446	446	446	0.946393934949491	0.909761803949052
group_1478		Gene_Cstriatum4_01766				hypothetical protein	2	2	1	75	49				371	371	371	1.0894633203175	1.04678680501482
rplX		Gene_Cstriatum4_01286				50S ribosomal protein L24	2	2	1	85	65				314	314	314	1.04989518436056	1.07607748470184
mraZ		Gene_Cstriatum4_01374				Transcriptional regulator MraZ	2	2	1	79	67				434	434	434	0.999264629334641	0.93134590498395
group_1480		Gene_Cstriatum4_02263				hypothetical protein	2	2	1	65	21				1055	1055	1055	1.15290486583812	1.31621368163594
group_1481		Gene_Cstriatum4_01419				hypothetical protein	2	2	1	78	71				950	950	950	0.917878291104812	1.01074161790462
group_1482		Gene_Cstriatum4_02519				hypothetical protein	2	2	1	51	7				830	830	830	1.08596354505604	1.13363309830328
group_1483		Gene_Cstriatum4_01413				hypothetical protein	2	2	1	78	65				299	299	299	0.917878291104812	1.01074161790462
group_1484		Gene_Cstriatum4_02446				hypothetical protein	2	2	1	54	7				869	869	869	0.921067123324225	1.09265395191019
mctB		Gene_Cstriatum4_00336				Copper transporter MctB	2	2	1	91	48				920	920	920	1.02651155546254	0.954794838357072
group_1486		Gene_Cstriatum4_00926				hypothetical protein	2	2	1	84	9				251	251	251	1.02404483487488	1.10494564446429
group_1487		Gene_Cstriatum4_02280				hypothetical protein	2	2	1	65	12				512	512	512	1.15290486583812	1.31621368163594
group_1488		Gene_Cstriatum4_00693				hypothetical protein	2	2	1	88	26				527	527	527	1.15454318777593	1.30158004968004
group_1489		Gene_Cstriatum4_00612				hypothetical protein	2	2	1	88	67				2516	2516	2516	1.15454318777593	1.30158004968004
dinG_2		Gene_Cstriatum4_01330				3'-5' exonuclease DinG	2	2	1	79	6				1355	1355	1355	0.999264629334641	0.93134590498395
acr3		Gene_Cstriatum4_02522				Arsenical-resistance protein Acr3	2	2	1	51	4				1085	1085	1085	1.08596354505604	1.13363309830328
group_1491		Gene_Cstriatum4_02445				Probable multidrug-efflux transporter Rv1634	2	2	1	54	6				1376	1376	1376	0.921067123324225	1.09265395191019
group_1492		Gene_Cstriatum4_00047				hypothetical protein	2	2	1	92	137				431	431	431	1	0.956539604533953
group_1493		Gene_Cstriatum4_02213				hypothetical protein	2	2	1	63	3			Hypothetical protein with no hits to refseq/uniprot/clusters/cdd/tigrfams/pfam overlapping another protein with hits	101	101	101	1.11408036492851	1.04053306877954
group_1494		Gene_Cstriatum4_01582				hypothetical protein	2	2	1	77	18				818	818	818	0.946393934949491	0.909761803949052
thiC		Gene_Cstriatum4_01165				Phosphomethylpyrimidine synthase	2	2	1	86	93				1757	1757	1757	0.8974373779445	0.896512363614462
group_1496		Gene_Cstriatum4_00423				hypothetical protein	2	2	1	89	76				380	380	380	1.04754514188316	1.00474093524252
group_1497		Gene_Cstriatum4_02465				hypothetical protein	2	2	1	53	9				473	473	473	0.839026534221898	0.879362160243488
group_1498		Gene_Cstriatum4_00073				hypothetical protein	2	2	1	92	111				614	614	614	1	0.990352594175552
prfB		Gene_Cstriatum4_02320				Peptide chain release factor 2	2	2	1	61	8				1142	1142	1142	1.07482957985378	1.03557243679997
group_15		Gene_Cstriatum4_00833				hypothetical protein	2	2	1	84	99				968	989	978	1.02404483487488	1.10494564446429
group_150		Gene_Cstriatum4_00901				Uncharacterized methyltransferase Rv0224c	2	2	1	84	33				740	740	740	1.02404483487488	1.10494564446429
aroG		Gene_Cstriatum4_01382				Phospho-2-dehydro-3-deoxyheptonate aldolase AroG	2	2	1	79	59				1388	1388	1388	0.999264629334641	0.93134590498395
ghrA		Gene_Cstriatum4_01910				Glyoxylate/hydroxypyruvate reductase A	2	2	1	74	25				905	905	905	1.06407152972921	1.06786646639036
group_1502		Gene_Cstriatum4_01512				hypothetical protein	2	2	1	82	65				296	296	296	0.923291378167229	1.09855107298462
entH		Gene_Cstriatum4_02113				Proofreading thioesterase EntH	2	2	1	67	28				398	398	398	0.870678382867854	1.04058979172108
pafC		Gene_Cstriatum4_00287				Protein PafC	2	2	1	91	95				956	956	956	1.02651155546254	0.954794838357072
group_1505		Gene_Cstriatum4_00938				hypothetical protein	2	2	1	83	11				1568	1568	1568	1.12270513768571	1.03689779805997
cdr		Gene_Cstriatum4_00078				Coenzyme A disulfide reductase	2	2	1	92	106				1616	1616	1616	1	0.990352594175552
group_1507		Gene_Cstriatum4_02626				hypothetical protein	2	2	1	30	3				338	338	338	1.20480359131663	1.11676771590721
group_1508		Gene_Cstriatum4_01740				hypothetical protein	2	2	1	71	5				5012	5012	5012	1.12844647242233	1.00383196323139
group_1509		Gene_Cstriatum4_00749				hypothetical protein	2	2	1	87	51				2666	2666	2666	1.00607382890382	0.993091501924152
malP		Gene_Cstriatum4_01204				Maltodextrin phosphorylase	2	2	1	86	54				2387	2387	2387	0.8974373779445	0.896512363614462
group_1510		Gene_Cstriatum4_00126				hypothetical protein	2	2	1	92	58				254	254	254	1	0.979948135051293
arcA		Gene_Cstriatum4_00097				Arginine deiminase	2	2	1	92	87				1280	1280	1280	1	0.990352594175552
group_1512		Gene_Cstriatum4_00842				hypothetical protein	2	2	1	84	92				1172	1172	1172	1.02404483487488	1.10494564446429
group_1513		Gene_Cstriatum4_00128				hypothetical protein	2	2	1	92	56				1019	1019	1019	1	0.979948135051293
group_1514		Gene_Cstriatum4_01695				hypothetical protein	2	2	1	80	4				212	212	212	0.833373052705864	0.898063204598415
group_1515		Gene_Cstriatum4_00106				hypothetical protein	2	2	1	92	78				1508	1508	1508	1	0.990352594175552
group_1516		Gene_Cstriatum4_00213				Putative methyltransferase Rv1407	2	2	1	91	170				1520	1520	1520	1.02651155546254	0.963791988103764
lepA		Gene_Cstriatum4_01934				Elongation factor 4	2	2	1	74	49				1850	1850	1850	1.06407152972921	1.06786646639036
pyrG		Gene_Cstriatum4_01790				CTP synthase	2	2	1	75	25				1634	1634	1634	1.0894633203175	1.04678680501482
group_1519		Gene_Cstriatum4_02135				hypothetical protein	2	2	1	68	25				935	935	935	1.19758102717359	1.32918199075415
group_152		Gene_Cstriatum4_02305				hypothetical protein	2	2	1	58	8				623	623	623	1.0892349726034	0.979081339818301
group_1520		Gene_Cstriatum4_00722				hypothetical protein	2	2	1	87	24				284	284	284	1.00607382890382	0.993091501924152
acyP		Gene_Cstriatum4_01193				Acylphosphatase	2	2	1	86	65				278	278	278	0.8974373779445	0.896512363614462
sigB		Gene_Cstriatum4_01704				RNA polymerase sigma factor SigB	2	2	1	71	22				1013	1013	1013	1.12844647242233	1.15727364367457
ddpC		Gene_Cstriatum4_02254				Probable D,D-dipeptide transport system permease protein DdpC	2	2	1	64	8				890	890	890	1.08775485158015	1.07047884380452
group_1524		Gene_Cstriatum4_02444				IS3 family transposase IS3502	2	2	1	55	8				284	284	284	1.29394559828209	1.28116238774832
group_1525		Gene_Cstriatum4_01579				hypothetical protein	2	2	1	77	15				620	620	620	0.946393934949491	0.909761803949052
group_1526		Gene_Cstriatum4_00489				hypothetical protein	2	2	1	90	9				1160	1160	1160	0.897472382070317	1
group_1527		Gene_Cstriatum4_00480				hypothetical protein	2	2	1	89	130				200	200	200	1.04754514188316	1.00474093524252
ppk2		Gene_Cstriatum4_00819				Polyphosphate:GDP phosphotransferase	2	2	1	87	13				875	875	875	1.00607382890382	0.993091501924152
group_1529		Gene_Cstriatum4_01065				hypothetical protein	2	2	1	81	87				1199	1199	1199	0.997396470292851	1.10157627761153
group_153		Gene_Cstriatum4_00600				hypothetical protein	2	2	1	90	27				347	347	347	0.897472382070317	1
group_1530		Gene_Cstriatum4_00172				hypothetical protein	2	2	1	92	13				311	311	311	1	1.07737727309702
group_1531		Gene_Cstriatum4_02257				hypothetical protein	2	2	1	64	5				1913	1913	1913	1.08775485158015	1.07047884380452
group_1532		Gene_Cstriatum4_02030				hypothetical protein	2	2	1	69	16				1412	1412	1412	1.0244220107384	1.04569644589403
group_1533		Gene_Cstriatum4_02187				IS256 family transposase ISActu1	2	2	1	66	13				494	494	494	1.0749656893064	1.00170520770814
mntA		Gene_Cstriatum4_01458				Manganese-binding lipoprotein MntA	2	2	1	78	19				1166	1166	1166	0.917878291104812	1.01074161790462
group_1535		Gene_Cstriatum4_02612				hypothetical protein	2	2	1	62	7				206	206	206	0.608543894037683	0.945263546394938
rho		Gene_Cstriatum4_01592				Transcription termination factor Rho	2	2	1	77	28				1946	1946	1946	0.946393934949491	0.909761803949052
group_1537		Gene_Cstriatum4_02663				IS3 family transposase ISAar26	2	2	1	20	1			Investigate	899	899	899	8.23850117584213	6.91249275742977
rimI		Gene_Cstriatum4_01241				N-alpha-acetyltransferase RimI	2	2	1	85	20				476	476	476	1.04989518436056	1.01698964210989
group_1539		Gene_Cstriatum4_00266				UPF0098 protein Rv2140c	2	2	1	91	118				539	539	539	1.02651155546254	0.963791988103764
pckG		Gene_Cstriatum4_00900				Phosphoenolpyruvate carboxykinase [GTP]	2	2	1	84	34				1817	1817	1817	1.02404483487488	1.10494564446429
group_1540		Gene_Cstriatum4_01946				hypothetical protein	2	2	1	74	15				341	341	341	1.06407152972921	1.06786646639036
bcrA_2		Gene_Cstriatum4_01411				Bacitracin transport ATP-binding protein BcrA	2	2	1	78	63				578	578	578	0.917878291104812	1.01074161790462
group_1542		Gene_Cstriatum4_02531				hypothetical protein	2	2	1	80	19				494	494	494	1.00643349924074	0.898063204598415
group_1543		Gene_Cstriatum4_01876				hypothetical protein	2	2	1	76	31				353	353	353	0.769919391171778	0.860206282194207
group_1544		Gene_Cstriatum4_01860				hypothetical protein	2	2	1	76	47				893	893	893	0.769919391171778	0.860206282194207
selB		Gene_Cstriatum4_00412				Selenocysteine-specific elongation factor	2	2	1	89	65				1784	1784	1784	1.04754514188316	1.00474093524252
group_1546		Gene_Cstriatum4_00414				hypothetical protein	2	2	1	89	67				1106	1106	1106	1.04754514188316	1.00474093524252
cysNC		Gene_Cstriatum4_02506				Bifunctional enzyme CysN/CysC	2	2	1	84	5				1289	1289	1289	0.995628148864615	1.10494564446429
group_1548		Gene_Cstriatum4_00965				hypothetical protein	2	2	1	83	37				878	878	878	1.12270513768571	1.03065309463737
qcrA		Gene_Cstriatum4_01391				Cytochrome bc1 complex Rieske iron-sulfur subunit	2	2	1	79	49				1220	1220	1220	0.999264629334641	1.05659297689093
group_155		Gene_Cstriatum4_02374				hypothetical protein	2	2	1	60	8				1004	1004	1004	1.15163188084615	1.1127721899381
group_1550		Gene_Cstriatum4_01664				hypothetical protein	2	2	1	80	55				506	506	506	0.833373052705864	0.898063204598415
puuC		Gene_Cstriatum4_00633				NADP/NAD-dependent aldehyde dehydrogenase PuuC	2	2	1	88	88				1514	1514	1514	1.15454318777593	1.30158004968004
group_1552		Gene_Cstriatum4_00813				hypothetical protein	2	2	1	87	19				1001	1001	1001	1.00607382890382	0.993091501924152
catM		Gene_Cstriatum4_02082				HTH-type transcriptional regulator CatM	2	2	1	70	12				947	947	947	1.00263113537534	1.01980376416676
group_1554		Gene_Cstriatum4_01496				hypothetical protein	2	2	1	82	81				1052	1052	1052	0.923291378167229	1.10944165779374
guaA		Gene_Cstriatum4_01224				GMP synthase [glutamine-hydrolyzing]	2	2	1	85	3				1574	1574	1574	1.04989518436056	1.01698964210989
ohrB		Gene_Cstriatum4_01481				Organic hydroperoxide resistance protein OhrB	2	2	1	82	96				419	419	419	0.923291378167229	1.10944165779374
group_1557		Gene_Cstriatum4_02019				hypothetical protein	2	2	1	69	30				1328	1328	1328	1.0244220107384	1.04569644589403
group_1558		Gene_Cstriatum4_00941				hypothetical protein	2	2	1	83	14				980	980	980	1.12270513768571	1.03689779805997
group_1559		Gene_Cstriatum4_02209				hypothetical protein	2	2	1	63	7				2099	2099	2099	1.11408036492851	1.04053306877954
lutB		Gene_Cstriatum4_01566				Lactate utilization protein B	2	2	1	77	2				1505	1505	1505	0.946393934949491	0.909761803949052
group_1560		Gene_Cstriatum4_01230				hypothetical protein	2	2	1	85	9				791	791	791	1.04989518436056	1.01698964210989
zur		Gene_Cstriatum4_01674				Zinc uptake regulation protein	2	2	1	80	65				413	413	413	0.833373052705864	0.898063204598415
group_1562		Gene_Cstriatum4_00100				hypothetical protein	2	2	1	92	84				302	302	302	1	0.990352594175552
group_1563		Gene_Cstriatum4_00521				hypothetical protein	2	2	1	90	107				1481	1481	1481	0.897472382070317	1
fadF		Gene_Cstriatum4_00925				Probable iron-sulfur-binding oxidoreductase FadF	2	2	1	84	10				2534	2534	2534	1.02404483487488	1.10494564446429
group_1565		Gene_Cstriatum4_02217				hypothetical protein	2	2	1	82	16				2921	2921	2921	1.12089961614751	1.16838391812505
fprA		Gene_Cstriatum4_00124				NADPH-ferredoxin reductase FprA	2	2	1	92	60				1349	1349	1349	1	0.979948135051293
group_1567		Gene_Cstriatum4_02658				hypothetical protein	2	2	1	32	2				146	146	146	1.62771257729206	1.6432836900923
group_1568		Gene_Cstriatum4_02661				hypothetical protein	2	2	1	19	1			Investigate	239	239	239	7.60408048352551	6.32613640021142
group_1569		Gene_Cstriatum4_01911				hypothetical protein	2	2	1	74	26				581	581	581	1.06407152972921	1.06786646639036
group_157		Gene_Cstriatum4_02383				hypothetical protein	2	2	1	59	2				479	479	479	1.16578342614149	1.11182789558483
group_1570		Gene_Cstriatum4_02233				hypothetical protein	2	2	1	64	17				200	200	200	1.08775485158015	1.07047884380452
group_1571		Gene_Cstriatum4_00176				hypothetical protein	2	2	1	91	5				911	911	911	1.02651155546254	1.04466
opuCA		Gene_Cstriatum4_00494				Glycine betaine/carnitine/choline transport ATP-binding protein OpuCA	2	2	1	90	133				818	818	818	0.897472382070317	1
group_1573		Gene_Cstriatum4_00887				Long-chain-fatty-acid--AMP ligase FadD32	2	2	1	84	47				1850	1850	1850	1.02404483487488	1.10494564446429
npt		Gene_Cstriatum4_02495				4'-phosphopantetheinyl transferase Npt	2	2	1	86	8				668	668	668	0.764218339235797	0.809512214491453
fadI		Gene_Cstriatum4_02018				3-ketoacyl-CoA thiolase FadI	2	2	1	69	29				1298	1298	1298	1.0244220107384	1.04569644589403
glgB		Gene_Cstriatum4_01614				1,4-alpha-glucan branching enzyme GlgB	2	2	1	77	56				2120	2120	2120	0.946393934949491	0.909761803949052
moaA2		Gene_Cstriatum4_01590				GTP 3',8-cyclase 2	2	2	1	77	26				1016	1016	1016	0.946393934949491	0.909761803949052
hflX		Gene_Cstriatum4_01996				GTPase HflX	2	2	1	73	16				1460	1460	1460	1.02271214959471	0.97549715806284
group_1579		Gene_Cstriatum4_00734				hypothetical protein	2	2	1	87	36				719	719	719	1.00607382890382	0.993091501924152
irtB_2		Gene_Cstriatum4_02447				Iron import ATP-binding/permease protein IrtB	2	2	1	54	8				1595	1595	1595	0.921067123324225	1.09265395191019
group_1580		Gene_Cstriatum4_02276				hypothetical protein	2	2	1	65	16				224	224	224	1.15290486583812	1.31621368163594
group_1581		Gene_Cstriatum4_01765				hypothetical protein	2	2	1	75	50				1352	1352	1352	1.0894633203175	1.04678680501482
group_1582		Gene_Cstriatum4_02324				hypothetical protein	2	2	1	61	12				344	344	344	1.07482957985378	1.03557243679997
group_1583		Gene_Cstriatum4_00836				hypothetical protein	2	2	1	84	98				263	263	263	1.02404483487488	1.10494564446429
zntB		Gene_Cstriatum4_00307				Zinc transport protein ZntB	2	2	1	91	76				1073	1073	1073	1.02651155546254	0.954794838357072
group_1585		Gene_Cstriatum4_00874				hypothetical protein	2	2	1	84	60				1136	1136	1136	1.02404483487488	1.10494564446429
group_1586		Gene_Cstriatum4_02362				hypothetical protein	2	2	1	60	15				767	767	767	1.15163188084615	1.1127721899381
group_1587		Gene_Cstriatum4_00010				hypothetical protein	2	2	1	92	10				278	278	278	1	0.956539604533953
ygbN		Gene_Cstriatum4_01721				Inner membrane permease YgbN	2	2	1	71	40				1337	1337	1337	1.12844647242233	1.00383196323139
aspT		Gene_Cstriatum4_01244				Aspartate/alanine antiporter	2	2	1	85	23				1592	1592	1592	1.04989518436056	1.01698964210989
group_159		Gene_Cstriatum4_02476				hypothetical protein	2	2	1	56	15				335	335	335	1.21274751200538	1.16073787989541
group_1590		Gene_Cstriatum4_00656				hypothetical protein	2	2	1	88	111				584	584	584	1.15454318777593	1.30158004968004
fepC		Gene_Cstriatum4_00483				Ferric enterobactin transport ATP-binding protein FepC	2	2	1	90	3				740	740	740	0.897472382070317	1
sseA		Gene_Cstriatum4_00025				Putative thiosulfate sulfurtransferase SseA	2	2	1	92	159				863	863	863	1	0.956539604533953
group_1593		Gene_Cstriatum4_02164				hypothetical protein	2	2	1	66	8				809	809	809	1.0749656893064	1.00170520770814
group_1594		Gene_Cstriatum4_02583				hypothetical protein	2	2	1	26	3				1277	1277	1277	1.45663331024479	1.40721533839428
group_1595		Gene_Cstriatum4_01450				hypothetical protein	2	2	1	78	27				329	329	329	0.917878291104812	1.01074161790462
group_1596		Gene_Cstriatum4_02660				IS256 family transposase ISCre1	2	2	1	23	1			Investigate	1139	1139	1139	4.25135147237481	4.15620485544974
group_1597		Gene_Cstriatum4_00205				hypothetical protein	2	2	1	91	34				320	320	320	1.02651155546254	0.963327759716568
cof		Gene_Cstriatum4_02160				HMP-PP phosphatase	2	2	1	66	4				761	761	761	1.0749656893064	1.00170520770814
group_1599		Gene_Cstriatum4_02058				hypothetical protein	2	2	1	70	32				1610	1610	1610	1.00263113537534	1.01980376416676
group_16		Gene_Cstriatum4_00927				hypothetical protein	2	2	1	84	8				203	422	312	1.02404483487488	1.10494564446429
pdxT		Gene_Cstriatum4_01890				Pyridoxal 5'-phosphate synthase subunit PdxT	2	2	1	76	17				584	584	584	0.769919391171778	0.860206282194207
xerD		Gene_Cstriatum4_00334				Tyrosine recombinase XerD	2	2	1	91	50				896	896	896	1.02651155546254	0.954794838357072
dnaJ1		Gene_Cstriatum4_00486				Chaperone protein DnaJ 1	2	2	1	90	6				1229	1229	1229	0.897472382070317	1
dnaA		Gene_Cstriatum4_00672				Chromosomal replication initiator protein DnaA	2	2	1	88	44				1595	1595	1595	1.15454318777593	1.30158004968004
rpoA		Gene_Cstriatum4_01265				DNA-directed RNA polymerase subunit alpha	2	2	1	85	44				1010	1010	1010	1.04989518436056	1.07607748470184
group_1604		Gene_Cstriatum4_00301				hypothetical protein	2	2	1	91	81				2921	2921	2921	1.02651155546254	0.954794838357072
group_1605		Gene_Cstriatum4_02591				hypothetical protein	2	2	1	39	2				680	680	680	2.16520769036141	1.95491015750217
group_1606		Gene_Cstriatum4_00872				hypothetical protein	2	2	1	84	62				1490	1490	1490	1.02404483487488	1.10494564446429
group_1607		Gene_Cstriatum4_01658				hypothetical protein	2	2	1	80	51				557	557	557	0.833373052705864	0.898063204598415
pstP		Gene_Cstriatum4_00716				PP2C-family Ser/Thr phosphatase	2	2	1	88	3				1361	1361	1361	1.15454318777593	1.30158004968004
group_1609		Gene_Cstriatum4_02449				hypothetical protein	2	2	1	54	10				599	599	599	0.921067123324225	1.09265395191019
bmr3		Gene_Cstriatum4_00376				Multidrug resistance protein 3	2	2	1	89	30				1601	1601	1601	1.04754514188316	1.00474093524252
glxR		Gene_Cstriatum4_01094				CRP-like cAMP-activated global transcriptional regulator	2	2	1	81	58				683	683	683	0.997396470292851	1.10157627761153
group_1611		Gene_Cstriatum4_00626				hypothetical protein	2	2	1	88	81				263	263	263	1.15454318777593	1.30158004968004
group_1612		Gene_Cstriatum4_00873				hypothetical protein	2	2	1	84	61				3218	3218	3218	1.02404483487488	1.10494564446429
sauU		Gene_Cstriatum4_01785				Probable sulfoacetate transporter SauU	2	2	1	75	30				1301	1301	1301	1.0894633203175	1.04678680501482
putP		Gene_Cstriatum4_00473				High-affinity proline transporter PutP	2	2	1	89	126				1562	1562	1562	1.04754514188316	1.00474093524252
group_1615		Gene_Cstriatum4_01184				hypothetical protein	2	2	1	86	74				431	431	431	0.8974373779445	0.896512363614462
group_1616		Gene_Cstriatum4_01926				hypothetical protein	2	2	1	74	41				380	380	380	1.06407152972921	1.06786646639036
group_1617		Gene_Cstriatum4_00888				hypothetical protein	2	2	1	84	46				4724	4724	4724	1.02404483487488	1.10494564446429
map-1		Gene_Cstriatum4_01271				Methionine aminopeptidase 1	2	2	1	85	50				794	794	794	1.04989518436056	1.07607748470184
gatB		Gene_Cstriatum4_02168				Aspartyl/glutamyl-tRNA(Asn/Gln) amidotransferase subunit B	2	2	1	66	12				1505	1505	1505	1.0749656893064	1.00170520770814
glnH		Gene_Cstriatum4_01985				ABC transporter glutamine-binding protein GlnH	2	2	1	73	27				887	887	887	1.02271214959471	0.97549715806284
group_1620		Gene_Cstriatum4_02080				hypothetical protein	2	2	1	70	13				710	710	710	1.00263113537534	1.01980376416676
group_1621		Gene_Cstriatum4_01560				hypothetical protein	2	2	1	82	21				203	203	203	0.923291378167229	1.16838391812505
purE		Gene_Cstriatum4_00050				N5-carboxyaminoimidazole ribonucleotide mutase	2	2	1	92	134				500	500	500	1	0.956539604533953
dcuB		Gene_Cstriatum4_00327				Anaerobic C4-dicarboxylate transporter DcuB	2	2	1	91	57				1385	1385	1385	1.02651155546254	0.954794838357072
group_1624		Gene_Cstriatum4_02225				hypothetical protein	2	2	1	82	8				1436	1436	1436	1.12089961614751	1.16838391812505
secF		Gene_Cstriatum4_01009				Protein translocase subunit SecF	2	2	1	83	82				1193	1193	1193	1.12270513768571	1.01775474192154
purM		Gene_Cstriatum4_02024				Phosphoribosylformylglycinamidine cyclo-ligase	2	2	1	69	22				1052	1052	1052	1.0244220107384	1.04569644589403
tal		Gene_Cstriatum4_00231				Transaldolase	2	2	1	91	152				1082	1082	1082	1.02651155546254	0.963791988103764
group_1628		Gene_Cstriatum4_01759				hypothetical protein	2	2	1	75	56				785	785	785	1.0894633203175	1.04678680501482
sdaC_1		Gene_Cstriatum4_00096				Serine transporter	2	2	1	92	88				1316	1316	1316	1	0.990352594175552
murI		Gene_Cstriatum4_01823				Glutamate racemase	2	2	1	72	43				776	776	776	0.996790835876911	1.02401905782981
ruvA		Gene_Cstriatum4_01013				Holliday junction ATP-dependent DNA helicase RuvA	2	2	1	83	99				608	608	608	1.12270513768571	1.01775474192154
ligA		Gene_Cstriatum4_02159				DNA ligase A	2	2	1	66	3				2036	2036	2036	1.0749656893064	1.00170520770814
trpC_1		Gene_Cstriatum4_00642				Tryptophan biosynthesis protein TrpCF	2	2	1	88	97				1379	1379	1379	1.15454318777593	1.30158004968004
group_1633		Gene_Cstriatum4_01589				hypothetical protein	2	2	1	77	25				1202	1202	1202	0.946393934949491	0.909761803949052
menF_2		Gene_Cstriatum4_02304				Putative isochorismate synthase MenF	2	2	1	58	9				1103	1103	1103	1.0892349726034	0.979081339818301
infC		Gene_Cstriatum4_00948				Translation initiation factor IF-3	2	2	1	83	21				446	446	446	1.12270513768571	1.03689779805997
group_1636		Gene_Cstriatum4_02395				hypothetical protein	2	2	1	59	14				308	308	308	1.16578342614149	1.11182789558483
gcvH		Gene_Cstriatum4_02461				Glycine cleavage system H protein	2	2	1	53	5				389	389	389	0.839026534221898	0.879362160243488
pafA		Gene_Cstriatum4_00285				Pup--protein ligase	2	2	1	91	97				1418	1418	1418	1.02651155546254	0.954794838357072
group_1639		Gene_Cstriatum4_00077				hypothetical protein	2	2	1	92	107				260	260	260	1	0.990352594175552
group_164		Gene_Cstriatum4_01988				hypothetical protein	2	2	1	73	24				611	611	611	1.02271214959471	0.97549715806284
sasA		Gene_Cstriatum4_02409				Adaptive-response sensory-kinase SasA	2	2	1	90	20				1484	1484	1484	0.870822839831179	1
group_1641		Gene_Cstriatum4_00885				hypothetical protein	2	2	1	84	49				509	509	509	1.02404483487488	1.10494564446429
kdpD		Gene_Cstriatum4_02108				Sensor protein KdpD	2	2	1	67	23				2597	2597	2597	0.870678382867854	1.04058979172108
group_1643		Gene_Cstriatum4_00072				Putative hydro-lyase PSPTO_5379	2	2	1	92	112				794	794	794	1	0.990352594175552
group_1644		Gene_Cstriatum4_01755				hypothetical protein	2	2	1	75	60				404	404	404	1.0894633203175	1.04678680501482
clsA		Gene_Cstriatum4_00526				Cardiolipin synthase A	2	2	1	90	102				1469	1469	1469	0.897472382070317	1
zupT_2		Gene_Cstriatum4_00416				Zinc transporter ZupT	2	2	1	89	69				173	173	173	1.04754514188316	1.00474093524252
frr		Gene_Cstriatum4_01149				Ribosome-recycling factor	2	2	1	86	108				557	557	557	0.8974373779445	0.969464367405945
group_1648		Gene_Cstriatum4_01734				hypothetical protein	2	2	1	71	11				1229	1229	1229	1.12844647242233	1.00383196323139
group_1649		Gene_Cstriatum4_01947				hypothetical protein	2	2	1	74	14				992	992	992	1.06407152972921	1.06786646639036
group_165		Gene_Cstriatum4_02606				hypothetical protein	2	2	1	40	3				263	263	263	3.32425894263627	2.68995884443348
group_1650		Gene_Cstriatum4_01037				hypothetical protein	2	2	1	81	10				845	845	845	0.997396470292851	1.10157627761153
xerC_3		Gene_Cstriatum4_02247				Tyrosine recombinase XerC	2	2	1	64	15				1199	1199	1199	1.08775485158015	1.07047884380452
group_1652		Gene_Cstriatum4_00439				hypothetical protein	2	2	1	89	92				1442	1442	1442	1.04754514188316	1.00474093524252
murE		Gene_Cstriatum4_01369				UDP-N-acetylmuramoyl-L-alanyl-D-glutamate--2,6-diaminopimelate ligase	2	2	1	79	71				1565	1565	1565	0.999264629334641	0.93134590498395
group_1654		Gene_Cstriatum4_02282				hypothetical protein	2	2	1	65	10				1406	1406	1406	1.15290486583812	1.31621368163594
group_1655		Gene_Cstriatum4_01763				hypothetical protein	2	2	1	75	52				1241	1241	1241	1.0894633203175	1.04678680501482
group_1656		Gene_Cstriatum4_00825				hypothetical protein	2	2	1	87	7				143	143	143	1.00607382890382	0.993091501924152
group_1657		Gene_Cstriatum4_00624				hypothetical protein	2	2	1	88	79				1511	1511	1511	1.15454318777593	1.30158004968004
atpD		Gene_Cstriatum4_01605				ATP synthase subunit beta	2	2	1	77	65				1445	1445	1445	0.946393934949491	0.909761803949052
hemE		Gene_Cstriatum4_01431				Uroporphyrinogen decarboxylase	2	2	1	78	45				1040	1040	1040	0.917878291104812	1.01074161790462
group_166		Gene_Cstriatum4_00127				hypothetical protein	2	2	1	92	57				719	719	719	1	0.979948135051293
gap2_2		Gene_Cstriatum4_00224				Glyceraldehyde-3-phosphate dehydrogenase 2	2	2	1	91	159				1007	1007	1007	1.02651155546254	0.963791988103764
group_1661		Gene_Cstriatum4_02284				hypothetical protein	2	2	1	65	8				1034	1034	1034	1.15290486583812	1.31621368163594
group_1662	gap2_1	Gene_Cstriatum4_00818				Glyceraldehyde-3-phosphate dehydrogenase-like protein	2	2	1	87	14				1454	1454	1454	1.00607382890382	0.993091501924152
baeB		Gene_Cstriatum4_01060				Probable polyketide biosynthesis zinc-dependent hydrolase BaeB	2	2	1	81	91				620	620	620	0.997396470292851	1.10157627761153
group_1664		Gene_Cstriatum4_00622				hypothetical protein	2	2	1	88	77				2006	2006	2006	1.15454318777593	1.30158004968004
ppiA		Gene_Cstriatum4_00703				Peptidyl-prolyl cis-trans isomerase A	2	2	1	88	16				530	530	530	1.15454318777593	1.30158004968004
group_1666		Gene_Cstriatum4_02277				hypothetical protein	2	2	1	65	15				821	821	821	1.15290486583812	1.31621368163594
group_1667		Gene_Cstriatum4_00584				hypothetical protein	2	2	1	90	43				593	593	593	0.897472382070317	1
msrP		Gene_Cstriatum4_01222				Protein-methionine-sulfoxide reductase catalytic subunit MsrP	2	2	1	86	36				641	641	641	0.8974373779445	1.04433242022217
group_1669		Gene_Cstriatum4_01962				hypothetical protein	2	2	1	73	42				713	713	713	1.02271214959471	0.97549715806284
group_167		Gene_Cstriatum4_01017				hypothetical protein	2	2	1	83	95				482	482	482	1.12270513768571	1.01775474192154
group_1670		Gene_Cstriatum4_02394				hypothetical protein	2	2	1	59	13				152	152	152	1.16578342614149	1.11182789558483
group_1671		Gene_Cstriatum4_01822				hypothetical protein	2	2	1	72	42				692	692	692	0.996790835876911	1.02401905782981
scpB		Gene_Cstriatum4_00331				Segregation and condensation protein B	2	2	1	91	53				545	545	545	1.02651155546254	0.954794838357072
group_1673		Gene_Cstriatum4_01795				hypothetical protein	2	2	1	75	20				1820	1820	1820	1.0894633203175	1.05517894789544
group_1674		Gene_Cstriatum4_01904				hypothetical protein	2	2	1	76	3				191	191	191	0.769919391171778	0.860206282194207
paaK		Gene_Cstriatum4_02095				Phenylacetate-coenzyme A ligase	2	2	1	67	10				1346	1346	1346	0.870678382867854	1.04058979172108
group_1676		Gene_Cstriatum4_01662				hypothetical protein	2	2	1	80	53				269	269	269	0.833373052705864	0.898063204598415
group_1677		Gene_Cstriatum4_02436				hypothetical protein	2	2	1	55	4				2093	2093	2093	1.29394559828209	1.28116238774832
aftC		Gene_Cstriatum4_02339				Alpha-(1->3)-arabinofuranosyltransferase	2	2	1	62	2				1235	1235	1235	1.06119917554027	0.945263546394938
alaC		Gene_Cstriatum4_00425				Glutamate-pyruvate aminotransferase AlaC	2	2	1	89	78				1097	1097	1097	1.04754514188316	1.00474093524252
group_168		Gene_Cstriatum4_01792				hypothetical protein	2	2	1	75	23				530	530	530	1.0894633203175	1.04678680501482
nusB		Gene_Cstriatum4_00968				Transcription antitermination protein NusB	2	2	1	83	40				527	527	527	1.12270513768571	1.03065309463737
group_1681		Gene_Cstriatum4_02313				IS3 family transposase IS3501	2	2	1	61	1				473	473	473	1.07482957985378	1.03557243679997
group_1682		Gene_Cstriatum4_01657				hypothetical protein	2	2	1	80	50				482	482	482	0.833373052705864	0.898063204598415
rpf2		Gene_Cstriatum4_00794				Resuscitation-promoting factor Rpf2	2	2	1	87	96				1148	1148	1148	1.00607382890382	0.993091501924152
group_1684		Gene_Cstriatum4_00618				hypothetical protein	2	2	1	88	73				308	308	308	1.15454318777593	1.30158004968004
ribBA		Gene_Cstriatum4_00217				Riboflavin biosynthesis protein RibBA	2	2	1	91	166				1262	1262	1262	1.02651155546254	0.963791988103764
group_1686		Gene_Cstriatum4_00837				hypothetical protein	2	2	1	84	97				608	608	608	1.02404483487488	1.10494564446429
ykoD_2		Gene_Cstriatum4_02421				Putative HMP/thiamine import ATP-binding protein YkoD	2	2	1	57	6				1478	1478	1478	0.905021843045573	0.830629213384923
liaR_3		Gene_Cstriatum4_02127				Transcriptional regulatory protein LiaR	2	2	1	68	33				617	617	617	1.19758102717359	1.32918199075415
group_1689		Gene_Cstriatum4_00773				hypothetical protein	2	2	1	87	75				1496	1496	1496	1.00607382890382	0.993091501924152
dtpT_1		Gene_Cstriatum4_02288				Di-/tripeptide transporter	2	2	1	65	4				1394	1394	1394	1.15290486583812	1.31621368163594
group_1690		Gene_Cstriatum4_02673				hypothetical protein	2	2	1	22	1			Investigate	134	134	134	3.22813710051342	2.40978483655704
yknY_1		Gene_Cstriatum4_00750				Uncharacterized ABC transporter ATP-binding protein YknY	2	2	1	87	52				704	704	704	1.00607382890382	0.993091501924152
group_1692		Gene_Cstriatum4_02420				hypothetical protein	2	2	1	57	5				746	746	746	0.905021843045573	0.830629213384923
group_1693	def_2	Gene_Cstriatum4_00529				Peptide deformylase	2	2	1	90	99				626	626	626	0.897472382070317	1
group_1694		Gene_Cstriatum4_02238				hypothetical protein	2	2	1	64	21				155	155	155	1.08775485158015	1.07047884380452
paaD		Gene_Cstriatum4_02101				Putative 1,2-phenylacetyl-CoA epoxidase, subunit D	2	2	1	67	16				539	539	539	0.870678382867854	1.04058979172108
group_1696		Gene_Cstriatum4_01856				hypothetical protein	2	2	1	76	60				431	431	431	0.769919391171778	0.860206282194207
group_1697		Gene_Cstriatum4_00229				hypothetical protein	2	2	1	91	154				932	932	932	1.02651155546254	0.963791988103764
tesB		Gene_Cstriatum4_01016				Acyl-CoA thioesterase 2	2	2	1	83	96				893	893	893	1.12270513768571	1.01775474192154
group_1699		Gene_Cstriatum4_02502				hypothetical protein	2	2	1	84	1				1112	1112	1112	0.995628148864615	1.10494564446429
aroE		Gene_Cstriatum4_00976				Shikimate dehydrogenase (NADP(+))	2	2	1	83	48				737	815	776	1.12270513768571	1.03065309463737
folC		Gene_Cstriatum4_02384				Dihydrofolate synthase/folylpolyglutamate synthase	2	2	1	59	3				1535	1535	1535	1.16578342614149	1.11182789558483
betP		Gene_Cstriatum4_00788				Glycine betaine transporter BetP	2	2	1	87	90				1847	1847	1847	1.00607382890382	0.993091501924152
group_1701		Gene_Cstriatum4_00799				hypothetical protein	2	2	1	87	101				551	551	551	1.00607382890382	0.993091501924152
metE		Gene_Cstriatum4_00701				5-methyltetrahydropteroyltriglutamate--homocysteine methyltransferase	2	2	1	88	18				2264	2264	2264	1.15454318777593	1.30158004968004
carB_1		Gene_Cstriatum4_00024				Carbamoyl-phosphate synthase large chain	2	2	1	92	160				1769	1769	1769	1	0.956539604533953
glnA_1		Gene_Cstriatum4_01779				Glutamine synthetase	2	2	1	75	36				1331	1331	1331	1.0894633203175	1.04678680501482
group_1705		Gene_Cstriatum4_00456				hypothetical protein	2	2	1	89	109				260	260	260	1.04754514188316	1.00474093524252
argO		Gene_Cstriatum4_02172				Arginine exporter protein ArgO	2	2	1	66	28				668	668	668	1.0749656893064	1.00170520770814
metP		Gene_Cstriatum4_01861				Methionine import system permease protein MetP	2	2	1	76	46				680	680	680	0.769919391171778	0.860206282194207
algC		Gene_Cstriatum4_00123				Phosphomannomutase/phosphoglucomutase	2	2	1	92	61				1490	1490	1490	1	0.979948135051293
group_1709		Gene_Cstriatum4_02350				hypothetical protein	2	2	1	62	21				290	290	290	1.06119917554027	0.945263546394938
group_171		Gene_Cstriatum4_02379				hypothetical protein	2	2	1	60	4				707	707	707	1.15163188084615	1.1127721899381
group_1710		Gene_Cstriatum4_00026				hypothetical protein	2	2	1	92	158				1106	1106	1106	1	0.956539604533953
yedE		Gene_Cstriatum4_00407				UPF0394 inner membrane protein YedE	2	2	1	89	61				1262	1262	1262	1.04754514188316	1.00474093524252
group_1712		Gene_Cstriatum4_01499				Putative acetyltransferase SA2342	2	2	1	82	78				632	632	632	0.923291378167229	1.09855107298462
group_1713		Gene_Cstriatum4_00157				hypothetical protein	2	2	1	92	27				977	977	977	1	1.07737727309702
deoR		Gene_Cstriatum4_01651				Deoxyribonucleoside regulator	2	2	1	80	44				935	935	935	0.833373052705864	0.898063204598415
pinR		Gene_Cstriatum4_02595				Serine recombinase PinR	2	2	1	37	4				308	308	308	2.73399211379836	2.70019850617004
kdpC		Gene_Cstriatum4_02109				Potassium-transporting ATPase KdpC subunit	2	2	1	67	24				551	551	551	0.870678382867854	1.04058979172108
dprE2		Gene_Cstriatum4_01520				Decaprenylphosphoryl-2-keto-beta-D-erythro-pentose reductase	2	2	1	82	57				758	758	758	0.923291378167229	1.09855107298462
nplT		Gene_Cstriatum4_02315				Neopullulanase	2	2	1	61	3				1187	1187	1187	1.07482957985378	1.03557243679997
group_1719		Gene_Cstriatum4_01798				hypothetical protein	2	2	1	75	17				167	167	167	1.0894633203175	1.05517894789544
group_172		Gene_Cstriatum4_00558				Carboxypeptidase Rv3627c	2	2	1	90	70				1274	1274	1274	0.897472382070317	1
group_1720		Gene_Cstriatum4_01976				hypothetical protein	2	2	1	73	36				128	128	128	1.02271214959471	0.97549715806284
group_1721		Gene_Cstriatum4_02550				hypothetical protein	2	2	1	52	5				239	239	239	3.12013746417394	2.6093637329321
group_1722		Gene_Cstriatum4_00294				hypothetical protein	2	2	1	91	88				620	620	620	1.02651155546254	0.954794838357072
group_1723		Gene_Cstriatum4_00689				Putative 3-methyladenine DNA glycosylase	2	2	1	88	29				548	548	548	1.15454318777593	1.30158004968004
group_1724		Gene_Cstriatum4_00408				hypothetical protein	2	2	1	89	62				305	305	305	1.04754514188316	1.00474093524252
group_1725		Gene_Cstriatum4_00399				hypothetical protein	2	2	1	89	53				641	641	641	1.04754514188316	1.00474093524252
group_1726		Gene_Cstriatum4_02417				hypothetical protein	2	2	1	90	12				728	728	728	0.870822839831179	1
rpmA		Gene_Cstriatum4_02516				50S ribosomal protein L27	2	2	1	51	1				278	278	278	1.08596354505604	1.13363309830328
group_1728		Gene_Cstriatum4_01484				hypothetical protein	2	2	1	82	93				329	329	329	0.923291378167229	1.10944165779374
group_1729		Gene_Cstriatum4_01957				hypothetical protein	2	2	1	74	4				698	698	698	1.06407152972921	1.06786646639036
group_173		Gene_Cstriatum4_00455				hypothetical protein	2	2	1	89	108				1349	1349	1349	1.04754514188316	1.00474093524252
group_1730		Gene_Cstriatum4_01352				hypothetical protein	2	2	1	79	28				1289	1289	1289	0.999264629334641	0.93134590498395
group_1731		Gene_Cstriatum4_02176				hypothetical protein	2	2	1	66	24				440	440	440	1.0749656893064	1.00170520770814
group_1732		Gene_Cstriatum4_00566				hypothetical protein	2	2	1	90	62				464	464	464	0.897472382070317	1
group_1733		Gene_Cstriatum4_00103				hypothetical protein	2	2	1	92	81				296	296	296	1	0.990352594175552
group_1734		Gene_Cstriatum4_02161				hypothetical protein	2	2	1	66	5				743	743	743	1.0749656893064	1.00170520770814
fba		Gene_Cstriatum4_00506				Fructose-bisphosphate aldolase	2	2	1	90	122				1034	1034	1034	0.897472382070317	1
group_1736		Gene_Cstriatum4_01879				hypothetical protein	2	2	1	76	28				209	209	209	0.769919391171778	0.860206282194207
group_1737		Gene_Cstriatum4_00762				hypothetical protein	2	2	1	87	64				608	608	608	1.00607382890382	0.993091501924152
smc		Gene_Cstriatum4_01192				Chromosome partition protein Smc	2	2	1	86	66				3542	3542	3542	0.8974373779445	0.896512363614462
group_1739		Gene_Cstriatum4_01854				hypothetical protein	2	2	1	76	58				1073	1073	1073	0.769919391171778	0.860206282194207
group_174		Gene_Cstriatum4_02275				hypothetical protein	2	2	1	65	17				656	656	656	1.15290486583812	1.31621368163594
group_1740		Gene_Cstriatum4_01771				hypothetical protein	2	2	1	75	44				341	341	341	1.0894633203175	1.04678680501482
prpC2		Gene_Cstriatum4_00019				2-methylcitrate synthase 2	2	2	1	92	165				1151	1151	1151	1	0.956539604533953
group_1742		Gene_Cstriatum4_00531				hypothetical protein	2	2	1	90	97				761	761	761	0.897472382070317	1
group_1743		Gene_Cstriatum4_00697				hypothetical protein	2	2	1	88	22				812	812	812	1.15454318777593	1.30158004968004
group_1744		Gene_Cstriatum4_00490				hypothetical protein	2	2	1	90	10				260	260	260	0.897472382070317	1
grpE		Gene_Cstriatum4_00485				Protein GrpE	2	2	1	90	5				740	740	740	0.897472382070317	1
group_1746		Gene_Cstriatum4_01331				hypothetical protein	2	2	1	79	7				713	713	713	0.999264629334641	0.93134590498395
casC		Gene_Cstriatum4_01956				CRISPR system Cascade subunit CasC	2	2	1	74	5				1145	1145	1145	1.06407152972921	1.06786646639036
group_1748		Gene_Cstriatum4_00751				hypothetical protein	2	2	1	87	53				548	548	548	1.00607382890382	0.993091501924152
dapE_3		Gene_Cstriatum4_02272				Succinyl-diaminopimelate desuccinylase	2	2	1	65	30				1370	1370	1370	1.15290486583812	1.31621368163594
group_175	pth_2	Gene_Cstriatum4_00821				Peptidyl-tRNA hydrolase	2	2	1	87	11				548	548	548	1.00607382890382	0.993091501924152
regX3		Gene_Cstriatum4_01416				Sensory transduction protein regX3	2	2	1	78	68				698	698	698	0.917878291104812	1.01074161790462
yclQ		Gene_Cstriatum4_02332				Petrobactin-binding protein YclQ	2	2	1	61	19				1013	1013	1013	1.07482957985378	1.03557243679997
rplI		Gene_Cstriatum4_02144				50S ribosomal protein L9	2	2	1	68	16				452	452	452	1.19758102717359	1.32918199075415
group_1753		Gene_Cstriatum4_02640				hypothetical protein	2	2	1	31	1				257	257	257	2.34426122701397	2.40491006951562
group_1754		Gene_Cstriatum4_00252				UPF0210 protein SP_0239	2	2	1	91	131				1364	1364	1364	1.02651155546254	0.963791988103764
ykoE		Gene_Cstriatum4_01322				Putative HMP/thiamine permease protein YkoE	2	2	1	85	100				659	659	659	1.04989518436056	1.07881033273164
group_1756		Gene_Cstriatum4_02140				hypothetical protein	2	2	1	68	20				1454	1454	1454	1.19758102717359	1.32918199075415
pafB		Gene_Cstriatum4_00286				Protein PafB	2	2	1	91	96				980	980	980	1.02651155546254	0.954794838357072
group_1758		Gene_Cstriatum4_01383				3'-5' exoribonuclease Rv2179c	2	2	1	79	58				509	509	509	0.999264629334641	0.93134590498395
glyA1		Gene_Cstriatum4_00367				Serine hydroxymethyltransferase 1	2	2	1	89	21				1301	1301	1301	1.04754514188316	1.00474093524252
group_176		Gene_Cstriatum4_01032				hypothetical protein	2	2	1	81	5				3263	3263	3263	0.997396470292851	1.10157627761153
group_1760		Gene_Cstriatum4_01490				hypothetical protein	2	2	1	82	87				194	194	194	0.923291378167229	1.10944165779374
murJ		Gene_Cstriatum4_00658				lipid II flippase MurJ	2	2	1	88	113				3140	3140	3140	1.15454318777593	1.30158004968004
kipR		Gene_Cstriatum4_00178				HTH-type transcriptional regulator KipR	2	2	1	91	7				683	683	683	1.02651155546254	1.04466
ftsZ		Gene_Cstriatum4_01361				Cell division protein FtsZ	2	2	1	79	37				1313	1313	1313	0.999264629334641	0.93134590498395
rpiB		Gene_Cstriatum4_02478				Ribose-5-phosphate isomerase B	2	2	1	56	4				473	473	473	1.21274751200538	1.16073787989541
group_1765		Gene_Cstriatum4_02639				hypothetical protein	2	2	1	31	2				614	614	614	2.34426122701397	2.40491006951562
trxB		Gene_Cstriatum4_00662				Thioredoxin reductase	2	2	1	88	54				926	926	926	1.15454318777593	1.30158004968004
group_1767		Gene_Cstriatum4_01258				hypothetical protein	2	2	1	85	37				1403	1403	1403	1.04989518436056	1.01698964210989
pstS2		Gene_Cstriatum4_02032				Phosphate-binding protein PstS2	2	2	1	69	14				1094	1094	1094	1.0244220107384	1.04569644589403
group_1769		Gene_Cstriatum4_00594				Uncharacterized ABC transporter ATP-binding protein HI_1470	2	2	1	90	33				701	701	701	0.897472382070317	1
dus		Gene_Cstriatum4_02037				Probable tRNA-dihydrouridine synthase	2	2	1	69	9				1145	1145	1145	1.0244220107384	1.04569644589403
pheA		Gene_Cstriatum4_00858				Prephenate dehydratase	2	2	1	84	76				929	929	929	1.02404483487488	1.10494564446429
group_1771		Gene_Cstriatum4_00990				hypothetical protein	2	2	1	83	62				212	212	212	1.12270513768571	1.01775474192154
group_1772		Gene_Cstriatum4_01389				Probable endopeptidase cgR_2070	2	2	1	79	51				629	629	629	0.999264629334641	1.05659297689093
group_1773		Gene_Cstriatum4_00915				hypothetical protein	2	2	1	84	19				3503	3503	3503	1.02404483487488	1.10494564446429
group_1774		Gene_Cstriatum4_02621				hypothetical protein	2	2	1	35	1				557	557	557	0.927421574063147	0.947389443339756
group_1775		Gene_Cstriatum4_01741				hypothetical protein	2	2	1	71	4				1568	1568	1568	1.12844647242233	1.00383196323139
group_1776		Gene_Cstriatum4_02170				hypothetical protein	2	2	1	66	30				1430	1430	1430	1.0749656893064	1.00170520770814
group_1777		Gene_Cstriatum4_01338				hypothetical protein	2	2	1	79	14				500	500	500	0.999264629334641	0.93134590498395
group_1778		Gene_Cstriatum4_00413				hypothetical protein	2	2	1	89	66				1412	1412	1412	1.04754514188316	1.00474093524252
group_1779		Gene_Cstriatum4_01507				hypothetical protein	2	2	1	82	70				353	353	353	0.923291378167229	1.09855107298462
group_178		Gene_Cstriatum4_02268				hypothetical protein	2	2	1	65	26				521	521	521	1.15290486583812	1.31621368163594
group_1780		Gene_Cstriatum4_00166				hypothetical protein	2	2	1	92	18				1400	1400	1400	1	1.07737727309702
argB		Gene_Cstriatum4_00935				Acetylglutamate kinase	2	2	1	83	8				929	929	929	1.12270513768571	1.03689779805997
group_1782		Gene_Cstriatum4_00758				hypothetical protein	2	2	1	87	60				929	929	929	1.00607382890382	0.993091501924152
group_1783		Gene_Cstriatum4_00318				hypothetical protein	2	2	1	91	65				1184	1184	1184	1.02651155546254	0.954794838357072
group_1784		Gene_Cstriatum4_01066				Uncharacterized protein Rv1319c	2	2	1	81	86				1532	1532	1532	0.997396470292851	1.10157627761153
group_1785		Gene_Cstriatum4_02347				hypothetical protein	2	2	1	62	24				890	890	890	1.06119917554027	0.945263546394938
group_1786		Gene_Cstriatum4_02615				hypothetical protein	2	2	1	29	1				1061	1061	1061	2.35540266687519	2.03343027653491
group_1787		Gene_Cstriatum4_00098				hypothetical protein	2	2	1	92	86				1139	1139	1139	1	0.990352594175552
cmk		Gene_Cstriatum4_00329				Cytidylate kinase	2	2	1	91	55				695	695	695	1.02651155546254	0.954794838357072
rlmB_2		Gene_Cstriatum4_02201				23S rRNA (guanosine-2'-O-)-methyltransferase RlmB	2	2	1	63	15				812	812	812	1.11408036492851	1.04053306877954
group_179		Gene_Cstriatum4_02548				hypothetical protein	2	2	1	52	7				374	374	374	3.12013746417394	2.6093637329321
galE		Gene_Cstriatum4_01702				UDP-glucose 4-epimerase	2	2	1	71	20				986	986	986	1.12844647242233	1.15727364367457
group_1791		Gene_Cstriatum4_00421				Probable monoacyl phosphatidylinositol tetramannoside-binding protein LpqW	2	2	1	89	74				1577	1577	1577	1.04754514188316	1.00474093524252
oppC		Gene_Cstriatum4_01087				Oligopeptide transport system permease protein OppC	2	2	1	81	65				959	959	959	0.997396470292851	1.10157627761153
mmsB		Gene_Cstriatum4_01438				3-hydroxyisobutyrate dehydrogenase	2	2	1	78	38				839	839	839	0.917878291104812	1.01074161790462
miaA		Gene_Cstriatum4_01992				tRNA dimethylallyltransferase	2	2	1	73	20				902	902	902	1.02271214959471	0.97549715806284
group_1795		Gene_Cstriatum4_02641				hypothetical protein	2	2	1	14	1			Investigate	320	320	320	2.36797562515789	1.85101686764592
group_1796		Gene_Cstriatum4_00079				hypothetical protein	2	2	1	92	105				164	164	164	1	0.990352594175552
rpsC		Gene_Cstriatum4_01297				30S ribosomal protein S3	2	2	1	85	76				746	746	746	1.04989518436056	1.07881033273164
dnaG		Gene_Cstriatum4_01663				DNA primase	2	2	1	80	54				1940	1940	1940	0.833373052705864	0.898063204598415
group_1799		Gene_Cstriatum4_00070				hypothetical protein	2	2	1	92	114				1631	1631	1631	1	0.990352594175552
mltG		Gene_Cstriatum4_00977				Endolytic murein transglycosylase	2	2	1	83	49				653	1247	950	1.12270513768571	0.782844144202802
group_180		Gene_Cstriatum4_00845				hypothetical protein	2	2	1	84	89				1466	1466	1466	1.02404483487488	1.10494564446429
group_1800		Gene_Cstriatum4_02293				hypothetical protein	2	2	1	58	16				122	122	122	1.0892349726034	1.0454479264664
group_1801		Gene_Cstriatum4_00999				hypothetical protein	2	2	1	83	72				524	524	524	1.12270513768571	1.01775474192154
mgtA_2		Gene_Cstriatum4_01468				GDP-mannose-dependent alpha-mannosyltransferase	2	2	1	78	9				1205	1205	1205	0.917878291104812	1.01074161790462
sugB		Gene_Cstriatum4_00040				Trehalose transport system permease protein SugB	2	2	1	92	144				821	821	821	1	0.956539604533953
group_1804		Gene_Cstriatum4_00635				hypothetical protein	2	2	1	88	90				1469	1469	1469	1.15454318777593	1.30158004968004
cas3		Gene_Cstriatum4_01953				CRISPR-associated nuclease/helicase Cas3	2	2	1	74	8				2555	2555	2555	1.06407152972921	1.06786646639036
pmt		Gene_Cstriatum4_00786				Probable dolichyl-phosphate-mannose--protein mannosyltransferase	2	2	1	87	88				1592	1592	1592	1.00607382890382	0.993091501924152
group_1807		Gene_Cstriatum4_01723				hypothetical protein	2	2	1	71	42				1814	1814	1814	1.12844647242233	1.00383196323139
group_1808		Gene_Cstriatum4_02369				hypothetical protein	2	2	1	60	13				353	353	353	1.15163188084615	1.1127721899381
mrr		Gene_Cstriatum4_00605				Mrr restriction system protein	2	2	1	88	59				848	848	848	1.15454318777593	1.30158004968004
group_181		Gene_Cstriatum4_01409				hypothetical protein	2	2	1	78	61				1133	1133	1133	0.917878291104812	1.01074161790462
mtnN		Gene_Cstriatum4_02505				5'-methylthioadenosine/S-adenosylhomocysteine nucleosidase	2	2	1	84	4				596	596	596	0.995628148864615	1.10494564446429
group_1811		Gene_Cstriatum4_01826				dITP/XTP pyrophosphatase	2	2	1	72	46				614	614	614	0.996790835876911	1.02401905782981
der		Gene_Cstriatum4_00328				GTPase Der	2	2	1	91	56				1625	1625	1625	1.02651155546254	0.954794838357072
group_1813		Gene_Cstriatum4_00451				hypothetical protein	2	2	1	89	104				854	854	854	1.04754514188316	1.00474093524252
tmk		Gene_Cstriatum4_00135				Thymidylate kinase	2	2	1	92	49				614	614	614	1	1.27357783366784
group_1815		Gene_Cstriatum4_01260				hypothetical protein	2	2	1	85	39				437	437	437	1.04989518436056	1.07607748470184
group_1816		Gene_Cstriatum4_02063				hypothetical protein	2	2	1	70	27				1445	1445	1445	1.00263113537534	1.01980376416676
ndhB_2		Gene_Cstriatum4_01190				NAD(P)H-quinone oxidoreductase subunit 2, chloroplastic	2	2	1	86	68				2978	2978	2978	0.8974373779445	0.896512363614462
group_1818		Gene_Cstriatum4_01530				hypothetical protein	2	2	1	82	47				890	890	890	0.923291378167229	1.09855107298462
group_1819		Gene_Cstriatum4_02545				hypothetical protein	2	2	1	50	2				464	464	464	1.12682271879574	1.09592409264155
asd		Gene_Cstriatum4_01108				Aspartate-semialdehyde dehydrogenase	2	2	1	81	45				1037	1037	1037	0.997396470292851	1.10157627761153
gltX1		Gene_Cstriatum4_02226				Glutamate--tRNA ligase 1	2	2	1	82	7				971	971	971	1.12089961614751	1.16838391812505
group_1821		Gene_Cstriatum4_02629				hypothetical protein	2	2	1	33	3				596	596	596	1.25478087223271	1.4209292554652
group_1822		Gene_Cstriatum4_00832				hypothetical protein	2	2	1	87	1				107	107	107	1.00607382890382	0.993091501924152
group_1823		Gene_Cstriatum4_00944				Putative TrmH family tRNA/rRNA methyltransferase	2	2	1	83	17				800	800	800	1.12270513768571	1.03689779805997
rpoD		Gene_Cstriatum4_02353				RNA polymerase sigma factor RpoD	2	2	1	62	18				1436	1436	1436	1.06119917554027	0.945263546394938
mco		Gene_Cstriatum4_00827				Multicopper oxidase mco	2	2	1	87	5				1628	1628	1628	1.00607382890382	0.993091501924152
group_1826		Gene_Cstriatum4_00797				hypothetical protein	2	2	1	87	99				1292	1292	1292	1.00607382890382	0.993091501924152
fatD		Gene_Cstriatum4_02333				Petrobactin import system permease protein FatD	2	2	1	61	20				1004	1004	1004	1.07482957985378	1.03557243679997
secY		Gene_Cstriatum4_01273				Protein translocase subunit SecY	2	2	1	85	52				1325	1325	1325	1.04989518436056	1.07607748470184
nei1_1		Gene_Cstriatum4_00733				Endonuclease 8 1	2	2	1	87	35				845	845	845	1.00607382890382	0.993091501924152
comM		Gene_Cstriatum4_01156				Competence protein ComM	2	2	1	86	101				1520	1520	1520	0.8974373779445	0.969464367405945
deaD		Gene_Cstriatum4_00470				ATP-dependent RNA helicase DeaD	2	2	1	89	123				2036	2036	2036	1.04754514188316	1.00474093524252
rarD		Gene_Cstriatum4_01342				Protein RarD	2	2	1	79	18				887	887	887	0.999264629334641	0.93134590498395
atpG		Gene_Cstriatum4_01604				ATP synthase gamma chain	2	2	1	77	66				983	983	983	0.946393934949491	0.909761803949052
hepT		Gene_Cstriatum4_01471				Heptaprenyl diphosphate synthase component 2	2	2	1	78	6				1004	1004	1004	0.917878291104812	1.01074161790462
group_1834		Gene_Cstriatum4_00549				hypothetical protein	2	2	1	90	79				452	452	452	0.897472382070317	1
group_1835		Gene_Cstriatum4_01523				hypothetical protein	2	2	1	82	54				506	506	506	0.923291378167229	1.09855107298462
tsf		Gene_Cstriatum4_01151				Elongation factor Ts	2	2	1	86	106				812	812	812	0.8974373779445	0.969464367405945
group_1837		Gene_Cstriatum4_02137				Universal stress protein Rv2319c	2	2	1	68	23				986	986	986	1.19758102717359	1.32918199075415
clpS		Gene_Cstriatum4_01819				ATP-dependent Clp protease adapter protein ClpS	2	2	1	72	39				350	350	350	0.996790835876911	1.02401905782981
group_1839		Gene_Cstriatum4_01925				hypothetical protein	2	2	1	74	40				947	947	947	1.06407152972921	1.06786646639036
trpA		Gene_Cstriatum4_00644				Tryptophan synthase alpha chain	2	2	1	88	99				824	824	824	1.15454318777593	1.30158004968004
yidC_2		Gene_Cstriatum4_00838				Membrane protein insertase YidC	2	2	1	84	96				968	968	968	1.02404483487488	1.10494564446429
group_1841		Gene_Cstriatum4_00401				hypothetical protein	2	2	1	89	55				215	215	215	1.04754514188316	1.00474093524252
group_1842		Gene_Cstriatum4_01491				Phosphatase Rv3376	2	2	1	82	86				593	593	593	0.923291378167229	1.10944165779374
group_1843		Gene_Cstriatum4_01421				Putative DNA-binding protein Rv0500A	2	2	1	78	73				188	188	188	0.917878291104812	1.01074161790462
ybiT_2		Gene_Cstriatum4_00246				Uncharacterized ABC transporter ATP-binding protein YbiT	2	2	1	91	137				1631	1631	1631	1.02651155546254	0.963791988103764
csd		Gene_Cstriatum4_00243				Probable cysteine desulfurase	2	2	1	91	140				1244	1244	1244	1.02651155546254	0.963791988103764
atpC		Gene_Cstriatum4_01606				ATP synthase epsilon chain	2	2	1	77	64				371	371	371	0.946393934949491	0.909761803949052
group_1847		Gene_Cstriatum4_01783				hypothetical protein	2	2	1	75	32				209	209	209	1.0894633203175	1.04678680501482
group_1848		Gene_Cstriatum4_00530				hypothetical protein	2	2	1	90	98				263	263	263	0.897472382070317	1
group_1849		Gene_Cstriatum4_00846				hypothetical protein	2	2	1	84	88				1280	1280	1280	1.02404483487488	1.10494564446429
group_185		Gene_Cstriatum4_01170				hypothetical protein	2	2	1	86	88				1136	1136	1136	0.8974373779445	0.896512363614462
group_1850		Gene_Cstriatum4_00550				Sulfurtransferase Alvin_2599	2	2	1	90	78				302	302	302	0.897472382070317	1
group_1851		Gene_Cstriatum4_00945				hypothetical protein	2	2	1	83	18				431	431	431	1.12270513768571	1.03689779805997
group_1852		Gene_Cstriatum4_00349				hypothetical protein	2	2	1	89	4				437	437	437	1.04754514188316	1.00474093524252
group_1853		Gene_Cstriatum4_01487				hypothetical protein	2	2	1	82	90				794	794	794	0.923291378167229	1.10944165779374
rplF		Gene_Cstriatum4_01278				50S ribosomal protein L6	2	2	1	85	57				536	536	536	1.04989518436056	1.07607748470184
group_1855		Gene_Cstriatum4_00393				hypothetical protein	2	2	1	89	47				188	188	188	1.04754514188316	1.00474093524252
group_1856		Gene_Cstriatum4_00647				hypothetical protein	2	2	1	88	102				194	194	194	1.15454318777593	1.30158004968004
nreC_2		Gene_Cstriatum4_01855				Oxygen regulatory protein NreC	2	2	1	76	59				653	653	653	0.769919391171778	0.860206282194207
rne		Gene_Cstriatum4_02518				Ribonuclease E	2	2	1	51	8				3398	3398	3398	1.08596354505604	1.13363309830328
tig		Gene_Cstriatum4_02483				Trigger factor	2	2	1	56	1				1358	1358	1358	1.21274751200538	1.16073787989541
exoA		Gene_Cstriatum4_01903				Exodeoxyribonuclease	2	2	1	76	4				923	923	923	0.769919391171778	0.860206282194207
rbfA		Gene_Cstriatum4_02491				Ribosome-binding factor A	2	2	1	86	12				443	443	443	0.764218339235797	0.809512214491453
group_1861		Gene_Cstriatum4_01511				Putative glyoxylase CFP32	2	2	1	82	66				794	794	794	0.923291378167229	1.09855107298462
rhtC_2		Gene_Cstriatum4_01927				Threonine efflux protein	2	2	1	74	42				656	656	656	1.06407152972921	1.06786646639036
yidH		Gene_Cstriatum4_01551				Inner membrane protein YidH	2	2	1	82	29				368	368	368	0.923291378167229	1.16838391812505
glgM		Gene_Cstriatum4_00440				Alpha-maltose-1-phosphate synthase	2	2	1	89	93				1154	1154	1154	1.04754514188316	1.00474093524252
group_1865		Gene_Cstriatum4_01746				hypothetical protein	2	2	1	75	3				323	323	323	1.0894633203175	1.04678680501482
group_1866		Gene_Cstriatum4_01052				hypothetical protein	2	2	1	81	25				110	110	110	0.997396470292851	1.10157627761153
group_1867		Gene_Cstriatum4_02218				hypothetical protein	2	2	1	82	15				3674	3674	3674	1.12089961614751	1.16838391812505
rimP		Gene_Cstriatum4_01128				Ribosome maturation factor RimP	2	2	1	86	15				566	566	566	0.8974373779445	0.969464367405945
group_1869		Gene_Cstriatum4_02377				hypothetical protein	2	2	1	60	6				617	617	617	1.15163188084615	1.1127721899381
pstC2		Gene_Cstriatum4_02033				Phosphate transport system permease protein PstC 2	2	2	1	69	13				1046	1046	1046	1.0244220107384	1.04569644589403
menB_2		Gene_Cstriatum4_01461				1,4-dihydroxy-2-naphthoyl-CoA synthase	2	2	1	78	16				980	980	980	0.917878291104812	1.01074161790462
group_1871		Gene_Cstriatum4_00406				hypothetical protein	2	2	1	89	60				1118	1118	1118	1.04754514188316	1.00474093524252
group_1872		Gene_Cstriatum4_01216				hypothetical protein	2	2	1	86	42				158	158	158	0.8974373779445	0.779763855738616
group_1873		Gene_Cstriatum4_01857				hypothetical protein	2	2	1	76	50				662	662	662	0.769919391171778	0.860206282194207
pheS		Gene_Cstriatum4_00943				Phenylalanine--tRNA ligase alpha subunit	2	2	1	83	16				1046	1046	1046	1.12270513768571	1.03689779805997
RBKS		Gene_Cstriatum4_01291				Ribokinase	2	2	1	85	70				1034	1034	1034	1.04989518436056	1.07881033273164
ygaZ		Gene_Cstriatum4_00653				Inner membrane protein YgaZ	2	2	1	88	108				704	704	704	1.15454318777593	1.30158004968004
group_1877		Gene_Cstriatum4_02112				hypothetical protein	2	2	1	67	27				95	95	95	0.870678382867854	1.04058979172108
rpsE		Gene_Cstriatum4_01276				30S ribosomal protein S5	2	2	1	85	55				626	626	626	1.04989518436056	1.07607748470184
glpX		Gene_Cstriatum4_00379				Fructose-1,6-bisphosphatase class 2	2	2	1	89	33				1013	1013	1013	1.04754514188316	1.00474093524252
apt		Gene_Cstriatum4_01007				Adenine phosphoribosyltransferase	2	2	1	83	80				554	554	554	1.12270513768571	1.01775474192154
tpx		Gene_Cstriatum4_01002				Thiol peroxidase	2	2	1	83	75				554	554	554	1.12270513768571	1.01775474192154
group_1881		Gene_Cstriatum4_02146				hypothetical protein	2	2	1	68	14				971	971	971	1.19758102717359	1.32918199075415
group_1882		Gene_Cstriatum4_00337				hypothetical protein	2	2	1	91	47				1184	1184	1184	1.02651155546254	0.954794838357072
ftnA		Gene_Cstriatum4_01488				Bacterial non-heme ferritin	2	2	1	82	89				488	488	488	0.923291378167229	1.10944165779374
rpsM		Gene_Cstriatum4_01268				30S ribosomal protein S13	2	2	1	85	47				368	368	368	1.04989518436056	1.07607748470184
group_1885		Gene_Cstriatum4_00876				hypothetical protein	2	2	1	84	58				1994	1994	1994	1.02404483487488	1.10494564446429
prs		Gene_Cstriatum4_00823				Ribose-phosphate pyrophosphokinase	2	2	1	87	9				974	974	974	1.00607382890382	0.993091501924152
otsB		Gene_Cstriatum4_00597				Trehalose-6-phosphate phosphatase	2	2	1	90	30				773	773	773	0.897472382070317	1
ribZ_2		Gene_Cstriatum4_02166				Riboflavin transporter RibZ	2	2	1	66	10				1418	1418	1418	1.0749656893064	1.00170520770814
menH		Gene_Cstriatum4_01639				2-succinyl-6-hydroxy-2,4-cyclohexadiene-1-carboxylate synthase	2	2	1	80	32				1010	1010	1010	0.833373052705864	0.898063204598415
group_189		Gene_Cstriatum4_00469				Lipase 2	2	2	1	89	122				848	848	848	1.04754514188316	1.00474093524252
mraY		Gene_Cstriatum4_01367				Phospho-N-acetylmuramoyl-pentapeptide-transferase	2	2	1	79	73				1112	1112	1112	0.999264629334641	0.93134590498395
group_1891		Gene_Cstriatum4_02195				Uncharacterized oxidoreductase MSMEG_2408/MSMEI_2347	2	2	1	63	21				848	848	848	1.11408036492851	1.04053306877954
group_1892		Gene_Cstriatum4_00907				hypothetical protein	2	2	1	84	27				197	197	197	1.02404483487488	1.10494564446429
group_1893		Gene_Cstriatum4_02572				hypothetical protein	2	2	1	47	3				839	839	839	0.575036424934487	0.64383413110643
hbd		Gene_Cstriatum4_02106				3-hydroxybutyryl-CoA dehydrogenase	2	2	1	67	21				851	851	851	0.870678382867854	1.04058979172108
butA		Gene_Cstriatum4_01030				Diacetyl reductase [(S)-acetoin forming]	2	2	1	81	3				203	203	203	0.997396470292851	1.10157627761153
group_1896		Gene_Cstriatum4_01223				hypothetical protein	2	2	1	85	2				866	866	866	1.04989518436056	1.01698964210989
group_1897		Gene_Cstriatum4_00854				hypothetical protein	2	2	1	84	80				926	926	926	1.02404483487488	1.10494564446429
group_1898		Gene_Cstriatum4_02364				hypothetical protein	2	2	1	60	17				1556	1556	1556	1.15163188084615	1.1127721899381
mptA		Gene_Cstriatum4_01379				Alpha-(1->6)-mannopyranosyltransferase A	2	2	1	79	62				1604	1604	1604	0.999264629334641	0.93134590498395
group_19		Gene_Cstriatum4_00981				hypothetical protein	2	2	1	83	53				338	1211	774	1.12270513768571	0.967943143829796
sugA		Gene_Cstriatum4_00041				Trehalose transport system permease protein SugA	2	2	1	92	143				956	956	956	1	0.956539604533953
aceE		Gene_Cstriatum4_01638				Pyruvate dehydrogenase E1 component	2	2	1	80	31				2756	2756	2756	0.833373052705864	0.898063204598415
group_1901		Gene_Cstriatum4_01406				hypothetical protein	2	2	1	78	58				371	371	371	0.917878291104812	1.01074161790462
group_1902		Gene_Cstriatum4_01722				hypothetical protein	2	2	1	71	41				104	104	104	1.12844647242233	1.00383196323139
mntH		Gene_Cstriatum4_02171				Divalent metal cation transporter MntH	2	2	1	66	29				1274	1274	1274	1.0749656893064	1.00170520770814
lysA_2		Gene_Cstriatum4_02438				Diaminopimelate decarboxylase	2	2	1	55	6				1448	1448	1448	1.29394559828209	1.28116238774832
gmk		Gene_Cstriatum4_00206				Guanylate kinase	2	2	1	91	35				569	569	569	1.02651155546254	0.963327759716568
nrdF2_2		Gene_Cstriatum4_02401				Ribonucleoside-diphosphate reductase subunit beta nrdF2	2	2	1	59	20				1025	1025	1025	1.16578342614149	1.11182789558483
group_1907		Gene_Cstriatum4_01837				Uncharacterized ABC transporter ATP-binding protein Rv1281c	2	2	1	72	15				1904	1904	1904	0.996790835876911	1.02401905782981
trmH		Gene_Cstriatum4_00503				tRNA (guanosine(18)-2'-O)-methyltransferase	2	2	1	90	124				689	689	689	0.897472382070317	1
group_1909		Gene_Cstriatum4_02221				hypothetical protein	2	2	1	82	12				1598	1598	1598	1.12089961614751	1.16838391812505
group_191		Gene_Cstriatum4_00978				Putative pre-16S rRNA nuclease	2	2	1	83	50				542	542	542	1.12270513768571	0.967943143829796
group_1910		Gene_Cstriatum4_01422				hypothetical protein	2	2	1	78	54				101	101	101	0.917878291104812	1.01074161790462
group_1911		Gene_Cstriatum4_01292				hypothetical protein	2	2	1	85	71				419	419	419	1.04989518436056	1.07881033273164
glf		Gene_Cstriatum4_00871				UDP-galactopyranose mutase	2	2	1	84	63				1196	1196	1196	1.02404483487488	1.10494564446429
group_1913	btuD_2	Gene_Cstriatum4_00694				Vitamin B12 import ATP-binding protein BtuD	2	2	1	88	25				1781	1781	1781	1.15454318777593	1.30158004968004
group_1914		Gene_Cstriatum4_01397				Protein Mb2227c	2	2	1	79	43				344	344	344	0.999264629334641	1.05659297689093
glgE		Gene_Cstriatum4_01615				Alpha-1,4-glucan:maltose-1-phosphate maltosyltransferase	2	2	1	77	55				2006	2006	2006	0.946393934949491	0.909761803949052
rspR		Gene_Cstriatum4_00457				HTH-type transcriptional repressor RspR	2	2	1	89	110				734	734	734	1.04754514188316	1.00474093524252
group_1917		Gene_Cstriatum4_01356				hypothetical protein	2	2	1	79	32				1148	1148	1148	0.999264629334641	0.93134590498395
ppx1		Gene_Cstriatum4_01418				Exopolyphosphatase 1	2	2	1	78	70				845	845	845	0.917878291104812	1.01074161790462
menD		Gene_Cstriatum4_01466				2-succinyl-5-enolpyruvyl-6-hydroxy-3-cyclohexene-1-carboxylate synthase	2	2	1	78	11				1625	1625	1625	0.917878291104812	1.01074161790462
group_192		Gene_Cstriatum4_02623				hypothetical protein	2	2	1	28	1				101	101	101	1.52420062505606	1.20639994717401
group_1920		Gene_Cstriatum4_00533				hypothetical protein	2	2	1	90	95				1289	1289	1289	0.897472382070317	1
group_1921		Gene_Cstriatum4_00801				hypothetical protein	2	2	1	87	103				3746	3746	3746	1.00607382890382	0.993091501924152
group_1922		Gene_Cstriatum4_00720				hypothetical protein	2	2	1	87	23				533	533	533	1.00607382890382	0.993091501924152
mprA_2		Gene_Cstriatum4_02573				Response regulator MprA	2	2	1	47	4				674	674	674	0.575036424934487	0.64383413110643
iolS		Gene_Cstriatum4_01036				Aldo-keto reductase IolS	2	2	1	81	9				911	911	911	0.997396470292851	1.10157627761153
group_1925		Gene_Cstriatum4_00807				hypothetical protein	2	2	1	87	109				599	599	599	1.00607382890382	0.993091501924152
group_1926		Gene_Cstriatum4_02297				hypothetical protein	2	2	1	58	19				1094	1094	1094	1.0892349726034	1.0454479264664
ybjQ		Gene_Cstriatum4_01508				UPF0145 protein YbjQ	2	2	1	82	69				329	329	329	0.923291378167229	1.09855107298462
ygfZ		Gene_Cstriatum4_02026				tRNA-modifying protein YgfZ	2	2	1	69	20				1058	1058	1058	1.0244220107384	1.04569644589403
group_1929		Gene_Cstriatum4_01930				hypothetical protein	2	2	1	74	45				1304	1304	1304	1.06407152972921	1.06786646639036
pikAV		Gene_Cstriatum4_02424				Thioesterase PikA5	2	2	1	57	9				785	785	785	0.905021843045573	0.830629213384923
lysA_1		Gene_Cstriatum4_01570				Diaminopimelate decarboxylase	2	2	1	77	6				1334	1334	1334	0.946393934949491	0.909761803949052
trpG		Gene_Cstriatum4_00640				Anthranilate synthase component 2	2	2	1	88	95				650	650	650	1.15454318777593	1.30158004968004
msiK		Gene_Cstriatum4_00043				Diacetylchitobiose uptake system ATP-binding protein MsiK	2	2	1	92	141				992	992	992	1	0.956539604533953
rsmH		Gene_Cstriatum4_01372				Ribosomal RNA small subunit methyltransferase H	2	2	1	79	68				1067	1067	1067	0.999264629334641	0.93134590498395
group_1934		Gene_Cstriatum4_00778				5-formyltetrahydrofolate cyclo-ligase	2	2	1	87	80				572	572	572	1.00607382890382	0.993091501924152
dapb1		Gene_Cstriatum4_02414				Dipeptidyl aminopeptidase BI	2	2	1	90	15				2138	2138	2138	0.870822839831179	1
cysH		Gene_Cstriatum4_02508				Probable phosphoadenosine phosphosulfate reductase	2	2	1	84	7				785	785	785	0.995628148864615	1.10494564446429
metK		Gene_Cstriatum4_00209				S-adenosylmethionine synthase	2	2	1	91	38				1232	1232	1232	1.02651155546254	0.963327759716568
fepD_2		Gene_Cstriatum4_02451				Ferric enterobactin transport system permease protein FepD	2	2	1	54	12				1010	1010	1010	0.921067123324225	1.09265395191019
rplU		Gene_Cstriatum4_02517				50S ribosomal protein L21	2	2	1	51	2				305	305	305	1.08596354505604	1.13363309830328
group_194		Gene_Cstriatum4_01894				hypothetical protein	2	2	1	76	13				1385	1385	1385	0.769919391171778	0.860206282194207
group_1940		Gene_Cstriatum4_01524				hypothetical protein	2	2	1	82	53				902	902	902	0.923291378167229	1.09855107298462
group_1941		Gene_Cstriatum4_01546				hypothetical protein	2	2	1	82	34				614	614	614	0.923291378167229	1.16838391812505
group_1942		Gene_Cstriatum4_00315				Uncharacterized HTH-type transcriptional regulator Rv1828	2	2	1	91	68				746	746	746	1.02651155546254	0.954794838357072
mntB_1		Gene_Cstriatum4_01457				Manganese transport system ATP-binding protein MntB	2	2	1	78	20				686	686	686	0.917878291104812	1.01074161790462
group_1944		Gene_Cstriatum4_00258				hypothetical protein	2	2	1	91	125				155	155	155	1.02651155546254	0.963791988103764
group_1945		Gene_Cstriatum4_02363				hypothetical protein	2	2	1	60	16				323	323	323	1.15163188084615	1.1127721899381
group_1946		Gene_Cstriatum4_02636				hypothetical protein	2	2	1	44	5				242	242	242	1.24026923402937	1.14349846242086
hrcA		Gene_Cstriatum4_01686				Heat-inducible transcription repressor HrcA	2	2	1	80	77				1028	1028	1028	0.833373052705864	0.898063204598415
group_1948		Gene_Cstriatum4_01308				hypothetical protein	2	2	1	85	87				194	194	194	1.04989518436056	1.07881033273164
group_1949		Gene_Cstriatum4_02067				hypothetical protein	2	2	1	70	23				140	140	140	1.00263113537534	1.01980376416676
sdaC_2		Gene_Cstriatum4_00113				Serine transporter	2	2	1	92	71				1277	1277	1277	1	0.990352594175552
group_1950		Gene_Cstriatum4_00177				hypothetical protein	2	2	1	91	6				590	590	590	1.02651155546254	1.04466
group_1951		Gene_Cstriatum4_02165				hypothetical protein	2	2	1	66	9				323	323	323	1.0749656893064	1.00170520770814
group_1952		Gene_Cstriatum4_00099				Putative hydrolase MSMEG_3995/MSMEI_3903	2	2	1	92	85				1247	1247	1247	1	0.990352594175552
group_1953		Gene_Cstriatum4_01147				hypothetical protein	2	2	1	86	34				389	389	389	0.8974373779445	0.969464367405945
group_1954		Gene_Cstriatum4_01647				Probable phosphomannomutase	2	2	1	80	40				1577	1577	1577	0.833373052705864	0.898063204598415
cshA		Gene_Cstriatum4_00155				ATP-dependent RNA helicase CshA	2	2	1	92	29				1274	1274	1274	1	1.07737727309702
fepD_1		Gene_Cstriatum4_00481				Ferric enterobactin transport system permease protein FepD	2	2	1	90	1				1025	1025	1025	0.897472382070317	1
group_1957		Gene_Cstriatum4_00657				hypothetical protein	2	2	1	88	112				2027	2027	2027	1.15454318777593	1.30158004968004
group_1958		Gene_Cstriatum4_02043				hypothetical protein	2	2	1	69	6				242	242	242	1.0244220107384	1.04569644589403
yybR		Gene_Cstriatum4_00728				Uncharacterized HTH-type transcriptional regulator YybR	2	2	1	87	30				341	341	341	1.00607382890382	0.993091501924152
group_196		Gene_Cstriatum4_00086				hypothetical protein	2	2	1	92	98				410	410	410	1	0.990352594175552
group_1960		Gene_Cstriatum4_01264				hypothetical protein	2	2	1	85	43				521	521	521	1.04989518436056	1.07607748470184
glmM		Gene_Cstriatum4_01251				Phosphoglucosamine mutase	2	2	1	85	30				1343	1343	1343	1.04989518436056	1.01698964210989
tilS		Gene_Cstriatum4_00559				tRNA(Ile)-lysidine synthase	2	2	1	90	69				965	965	965	0.897472382070317	1
coaBC		Gene_Cstriatum4_00208				Coenzyme A biosynthesis bifunctional protein CoaBC	2	2	1	91	37				1286	1286	1286	1.02651155546254	0.963327759716568
group_1964		Gene_Cstriatum4_01023				AP-4-A phosphorylase	2	2	1	83	89				548	548	548	1.12270513768571	1.01775474192154
group_1965		Gene_Cstriatum4_00809				hypothetical protein	2	2	1	87	111				797	797	797	1.00607382890382	0.993091501924152
group_1966		Gene_Cstriatum4_01467				hypothetical protein	2	2	1	78	10				548	548	548	0.917878291104812	1.01074161790462
gdh		Gene_Cstriatum4_01200				NADP-specific glutamate dehydrogenase	2	2	1	86	58				1346	1346	1346	0.8974373779445	0.896512363614462
carA		Gene_Cstriatum4_00202				Carbamoyl-phosphate synthase small chain	2	2	1	91	31				1169	1169	1169	1.02651155546254	0.963327759716568
drrA_3		Gene_Cstriatum4_02427				Daunorubicin/doxorubicin resistance ATP-binding protein DrrA	2	2	1	57	12				1064	1064	1064	0.905021843045573	0.830629213384923
glnM		Gene_Cstriatum4_01984				Probable glutamine ABC transporter permease protein GlnM	2	2	1	73	28				686	686	686	1.02271214959471	0.97549715806284
group_1970		Gene_Cstriatum4_00036				hypothetical protein	2	2	1	92	148				1430	1430	1430	1	0.956539604533953
atpF		Gene_Cstriatum4_01601				ATP synthase subunit b	2	2	1	77	36				566	566	566	0.946393934949491	0.909761803949052
ppk2B		Gene_Cstriatum4_00546				Polyphosphate kinase PPK2B	2	2	1	90	82				899	899	899	0.897472382070317	1
group_1973		Gene_Cstriatum4_01867				hypothetical protein	2	2	1	76	40				452	452	452	0.769919391171778	0.860206282194207
group_1974		Gene_Cstriatum4_02354				hypothetical protein	2	2	1	62	17				743	743	743	1.06119917554027	0.945263546394938
btuD_5		Gene_Cstriatum4_01784				Vitamin B12 import ATP-binding protein BtuD	2	2	1	75	31				719	719	719	1.0894633203175	1.04678680501482
hmuV		Gene_Cstriatum4_02264				Hemin import ATP-binding protein HmuV	2	2	1	65	22				806	806	806	1.15290486583812	1.31621368163594
pknD_1		Gene_Cstriatum4_00519				Serine/threonine-protein kinase PknD	2	2	1	90	109				2504	2504	2504	0.897472382070317	1
alsD		Gene_Cstriatum4_00048				Alpha-acetolactate decarboxylase	2	2	1	92	136				683	683	683	1	0.956539604533953
mrpD_1		Gene_Cstriatum4_00537				Na(+)/H(+) antiporter subunit D	2	2	1	90	91				1775	1775	1775	0.897472382070317	1
group_198		Gene_Cstriatum4_01841				hypothetical protein	2	2	1	72	11				9128	9128	9128	0.996790835876911	1.02401905782981
alsT_2		Gene_Cstriatum4_02543				Amino-acid carrier protein AlsT	2	2	1	50	7				1421	1421	1421	1.12682271879574	1.09592409264155
pepE		Gene_Cstriatum4_00291				Probable dipeptidase PepE	2	2	1	91	91				1163	1163	1163	1.02651155546254	0.954794838357072
sdcS		Gene_Cstriatum4_01553				Sodium-dependent dicarboxylate transporter SdcS	2	2	1	82	27				1574	1574	1574	0.923291378167229	1.16838391812505
glnD		Gene_Cstriatum4_01182				Bifunctional uridylyltransferase/uridylyl-removing enzyme	2	2	1	86	76				2111	2111	2111	0.8974373779445	0.896512363614462
fdhA		Gene_Cstriatum4_00403				Formate dehydrogenase subunit alpha	2	2	1	89	57				566	566	566	1.04754514188316	1.00474093524252
group_1985		Gene_Cstriatum4_01355				hypothetical protein	2	2	1	79	31				200	200	200	0.999264629334641	0.93134590498395
blaB		Gene_Cstriatum4_02563				Beta-lactamase regulatory protein BlaB	2	2	1	38	4				830	830	830	3.01523922247697	2.38665493957339
group_1987		Gene_Cstriatum4_01552				hypothetical protein	2	2	1	82	28				329	329	329	0.923291378167229	1.16838391812505
truB		Gene_Cstriatum4_02496				tRNA pseudouridine synthase B	2	2	1	86	7				926	926	926	0.764218339235797	0.809512214491453
group_1989		Gene_Cstriatum4_00860				hypothetical protein	2	2	1	84	74				347	347	347	1.02404483487488	1.10494564446429
group_199		Gene_Cstriatum4_01398				Uncharacterized protein Rv2206	2	2	1	79	42				770	770	770	0.999264629334641	1.05659297689093
nudG		Gene_Cstriatum4_00462				CTP pyrophosphohydrolase	2	2	1	89	115				413	413	413	1.04754514188316	1.00474093524252
typA		Gene_Cstriatum4_00420				GTP-binding protein TypA/BipA	2	2	1	89	73				1910	1910	1910	1.04754514188316	1.00474093524252
group_1992		Gene_Cstriatum4_01694				hypothetical protein	2	2	1	80	5				176	176	176	0.833373052705864	0.898063204598415
group_1993		Gene_Cstriatum4_00752				hypothetical protein	2	2	1	87	54				788	788	788	1.00607382890382	0.993091501924152
group_1994		Gene_Cstriatum4_00892				hypothetical protein	2	2	1	84	42				1190	1190	1190	1.02404483487488	1.10494564446429
thiO		Gene_Cstriatum4_01167				Glycine oxidase	2	2	1	86	91				1115	1115	1115	0.8974373779445	0.896512363614462
group_1996		Gene_Cstriatum4_00101				hypothetical protein	2	2	1	92	83				134	134	134	1	0.990352594175552
group_1997		Gene_Cstriatum4_00272				hypothetical protein	2	2	1	91	112				383	383	383	1.02651155546254	0.963791988103764
group_1998		Gene_Cstriatum4_01433				hypothetical protein	2	2	1	78	43				1118	1118	1118	0.917878291104812	1.01074161790462
glnQ_2		Gene_Cstriatum4_01986				Glutamine transport ATP-binding protein GlnQ	2	2	1	73	26				743	743	743	1.02271214959471	0.97549715806284
rmlB		Gene_Cstriatum4_01057				dTDP-glucose 4,6-dehydratase	2	2	1	81	30				998	1088	1043	0.997396470292851	1.10157627761153
group_200		Gene_Cstriatum4_00828				hypothetical protein	2	2	1	87	4				338	338	338	1.00607382890382	0.993091501924152
hpf		Gene_Cstriatum4_00140				Ribosome hibernation promotion factor	2	2	1	92	44				647	647	647	1	1.07737727309702
atpB		Gene_Cstriatum4_01599				ATP synthase subunit a	2	2	1	77	34				800	800	800	0.946393934949491	0.909761803949052
folE		Gene_Cstriatum4_00562				GTP cyclohydrolase 1	2	2	1	90	66				590	590	590	0.897472382070317	1
group_2003		Gene_Cstriatum4_02298				hypothetical protein	2	2	1	58	20				1481	1481	1481	1.0892349726034	1.0454479264664
yedK		Gene_Cstriatum4_00148				SOS response-associated protein YedK	2	2	1	92	36				683	683	683	1	1.07737727309702
group_2005		Gene_Cstriatum4_01008				Uncharacterized lipoprotein Rv2585c	2	2	1	83	81				1616	1616	1616	1.12270513768571	1.01775474192154
group_2006		Gene_Cstriatum4_00321				hypothetical protein	2	2	1	91	63				179	179	179	1.02651155546254	0.954794838357072
mltF		Gene_Cstriatum4_00520				Membrane-bound lytic murein transglycosylase F	2	2	1	90	108				1067	1067	1067	0.897472382070317	1
group_2008		Gene_Cstriatum4_01234				IS110 family transposase ISRhosp7	2	2	1	85	13				1211	1211	1211	1.04989518436056	1.01698964210989
group_2009		Gene_Cstriatum4_00785				hypothetical protein	2	2	1	87	87				695	695	695	1.00607382890382	0.993091501924152
group_201		Gene_Cstriatum4_02342				hypothetical protein	2	2	1	62	5				668	668	668	1.06119917554027	0.945263546394938
group_2010		Gene_Cstriatum4_01556				hypothetical protein	2	2	1	82	25				188	188	188	0.923291378167229	1.16838391812505
uvrA_3		Gene_Cstriatum4_00950				UvrABC system protein A	2	2	1	83	23				2837	2837	2837	1.12270513768571	1.03689779805997
group_2012		Gene_Cstriatum4_00170				UPF0182 protein MSMEG_1959/MSMEI_1915	2	2	1	92	14				2897	2897	2897	1	1.07737727309702
group_2013		Gene_Cstriatum4_02578				hypothetical protein	2	2	1	46	4				578	578	578	1.5350882243904	1.33720747807333
group_2014		Gene_Cstriatum4_01119				Nucleoid-associated protein Rv3716c	2	2	1	81	34				350	350	350	0.997396470292851	1.10157627761153
group_2015		Gene_Cstriatum4_02199				hypothetical protein	2	2	1	63	17				1250	1250	1250	1.11408036492851	1.04053306877954
group_2016		Gene_Cstriatum4_01865				hypothetical protein	2	2	1	76	42				119	119	119	0.769919391171778	0.860206282194207
group_2017		Gene_Cstriatum4_00952				hypothetical protein	2	2	1	83	25				917	917	917	1.12270513768571	1.03689779805997
rpmD		Gene_Cstriatum4_01275				50S ribosomal protein L30	2	2	1	85	54				185	185	185	1.04989518436056	1.07607748470184
rpmC		Gene_Cstriatum4_01295				50S ribosomal protein L29	2	2	1	85	74				230	230	230	1.04989518436056	1.07881033273164
group_202		Gene_Cstriatum4_01735				hypothetical protein	2	2	1	71	10				371	371	371	1.12844647242233	1.00383196323139
tpiA		Gene_Cstriatum4_00226				Triosephosphate isomerase	2	2	1	91	157				779	779	779	1.02651155546254	0.963791988103764
group_2021		Gene_Cstriatum4_01912				hypothetical protein	2	2	1	74	27				509	509	509	1.06407152972921	1.06786646639036
purN		Gene_Cstriatum4_00754				Phosphoribosylglycinamide formyltransferase	2	2	1	87	56				629	629	629	1.00607382890382	0.993091501924152
metB		Gene_Cstriatum4_02091				Cystathionine gamma-synthase	2	2	1	70	3				1256	1256	1256	1.00263113537534	1.01980376416676
rpsR1		Gene_Cstriatum4_00765				30S ribosomal protein S18 1	2	2	1	87	67				254	254	254	1.00607382890382	0.993091501924152
group_2025		Gene_Cstriatum4_01199				Uncharacterized protein Rv2927c	2	2	1	86	59				695	695	695	0.8974373779445	0.896512363614462
gabD1_2		Gene_Cstriatum4_01547				Succinate-semialdehyde dehydrogenase [NADP(+)] 1	2	2	1	82	33				1406	1406	1406	0.923291378167229	1.16838391812505
sir2		Gene_Cstriatum4_01493				NAD-dependent protein deacylase Sir2	2	2	1	82	84				740	740	740	0.923291378167229	1.10944165779374
group_2028		Gene_Cstriatum4_02525				hypothetical protein	2	2	1	80	14				263	263	263	1.00643349924074	0.898063204598415
sir		Gene_Cstriatum4_00125				Sulfite reductase [ferredoxin]	2	2	1	92	59				1676	1676	1676	1	0.979948135051293
group_203		Gene_Cstriatum4_02273				hypothetical protein	2	2	1	65	19				1142	1142	1142	1.15290486583812	1.31621368163594
group_2030		Gene_Cstriatum4_00298				hypothetical protein	2	2	1	91	84				698	698	698	1.02651155546254	0.954794838357072
group_2031		Gene_Cstriatum4_01968				hypothetical protein	2	2	1	73	48				638	638	638	1.02271214959471	0.97549715806284
group_2032		Gene_Cstriatum4_02021				hypothetical protein	2	2	1	69	32				1019	1019	1019	1.0244220107384	1.04569644589403
group_2033		Gene_Cstriatum4_02611				hypothetical protein	2	2	1	62	8				251	251	251	0.608543894037683	0.945263546394938
group_2034		Gene_Cstriatum4_02131				hypothetical protein	2	2	1	68	29				182	182	182	1.19758102717359	1.32918199075415
lexA		Gene_Cstriatum4_02004				LexA repressor	2	2	1	73	8				725	725	725	1.02271214959471	0.97549715806284
group_2036		Gene_Cstriatum4_02057				hypothetical protein	2	2	1	70	33				311	311	311	1.00263113537534	1.01980376416676
deoC		Gene_Cstriatum4_01648				Deoxyribose-phosphate aldolase	2	2	1	80	41				647	647	647	0.833373052705864	0.898063204598415
group_2038		Gene_Cstriatum4_01807				hypothetical protein	2	2	1	72	27				122	122	122	0.996790835876911	1.02401905782981
nrdE2_1		Gene_Cstriatum4_01810				Ribonucleoside-diphosphate reductase subunit alpha 2	2	2	1	72	30				2258	2258	2258	0.996790835876911	1.02401905782981
group_204		Gene_Cstriatum4_00508				hypothetical protein	2	2	1	90	120				899	899	899	0.897472382070317	1
xthA		Gene_Cstriatum4_00527				Exodeoxyribonuclease III	2	2	1	90	101				809	809	809	0.897472382070317	1
qcrC		Gene_Cstriatum4_01392				Cytochrome bc1 complex cytochrome c subunit	2	2	1	79	48				884	884	884	0.999264629334641	1.05659297689093
lpdA		Gene_Cstriatum4_00014				NAD(P)H dehydrogenase (quinone)	2	2	1	92	170				1448	1448	1448	1	0.956539604533953
group_2043		Gene_Cstriatum4_00544				hypothetical protein	2	2	1	90	84				188	188	188	0.897472382070317	1
hslR		Gene_Cstriatum4_01333				Heat shock protein 15	2	2	1	79	9				386	386	386	0.999264629334641	0.93134590498395
group_2045		Gene_Cstriatum4_01811				hypothetical protein	2	2	1	72	31				716	716	716	0.996790835876911	1.02401905782981
treS		Gene_Cstriatum4_00037				Trehalose synthase/amylase TreS	2	2	1	92	147				1529	1529	1529	1	0.956539604533953
rplV		Gene_Cstriatum4_01298				50S ribosomal protein L22	2	2	1	85	77				362	362	362	1.04989518436056	1.07881033273164
rbsC		Gene_Cstriatum4_01843				Ribose import permease protein RbsC	2	2	1	72	9				1034	1034	1034	0.996790835876911	1.02401905782981
greA		Gene_Cstriatum4_00360				Transcription elongation factor GreA	2	2	1	89	14				521	521	521	1.04754514188316	1.00474093524252
group_205		Gene_Cstriatum4_02431				IS110 family transposase IS110	2	2	1	57	2				557	557	557	0.905021843045573	0.830629213384923
group_2050		Gene_Cstriatum4_01749				hypothetical protein	2	2	1	75	6				782	782	782	1.0894633203175	1.04678680501482
otsA		Gene_Cstriatum4_00599				Trehalose-6-phosphate synthase	2	2	1	90	28				1430	1430	1430	0.897472382070317	1
gpmA_2		Gene_Cstriatum4_01414				2,3-bisphosphoglycerate-dependent phosphoglycerate mutase	2	2	1	78	66				758	758	758	0.917878291104812	1.01074161790462
yidE		Gene_Cstriatum4_02316				Putative transport protein YidE	2	2	1	61	4				1646	1646	1646	1.07482957985378	1.03557243679997
gtaB		Gene_Cstriatum4_00779				UTP--glucose-1-phosphate uridylyltransferase	2	2	1	87	81				926	926	926	1.00607382890382	0.993091501924152
kefC		Gene_Cstriatum4_00924				Glutathione-regulated potassium-efflux system protein KefC	2	2	1	84	11				1310	1310	1310	1.02404483487488	1.10494564446429
miaB		Gene_Cstriatum4_01987				tRNA-2-methylthio-N(6)-dimethylallyladenosine synthase	2	2	1	73	25				1613	1613	1613	1.02271214959471	0.97549715806284
group_2057		Gene_Cstriatum4_01514				hypothetical protein	2	2	1	82	63				503	503	503	0.923291378167229	1.09855107298462
rnr		Gene_Cstriatum4_01774				Ribonuclease R	2	2	1	75	41				1460	1460	1460	1.0894633203175	1.04678680501482
rpsA		Gene_Cstriatum4_00959				30S ribosomal protein S1	2	2	1	83	32				1460	1460	1460	1.12270513768571	1.03065309463737
ddl_1		Gene_Cstriatum4_00893				D-alanine--D-alanine ligase	2	2	1	84	41				2354	2354	2354	1.02404483487488	1.10494564446429
group_2060		Gene_Cstriatum4_01076				hypothetical protein	2	2	1	81	76				530	530	530	0.997396470292851	1.10157627761153
ctaE		Gene_Cstriatum4_01393				Cytochrome c oxidase subunit 3	2	2	1	79	47				545	545	545	0.999264629334641	1.05659297689093
group_2062		Gene_Cstriatum4_02592				hypothetical protein	2	2	1	39	3				416	416	416	2.16520769036141	1.95491015750217
group_2063		Gene_Cstriatum4_02527				hypothetical protein	2	2	1	80	16				194	194	194	1.00643349924074	0.898063204598415
thyA		Gene_Cstriatum4_00725				Thymidylate synthase	2	2	1	87	27				797	797	797	1.00607382890382	0.993091501924152
group_2065		Gene_Cstriatum4_00840				hypothetical protein	2	2	1	84	94				152	152	152	1.02404483487488	1.10494564446429
cinA		Gene_Cstriatum4_01973				Putative competence-damage inducible protein	2	2	1	73	39				479	479	479	1.02271214959471	0.97549715806284
yajC		Gene_Cstriatum4_01011				Sec translocon accessory complex subunit YajC	2	2	1	83	84				287	287	287	1.12270513768571	1.01775474192154
group_2068		Gene_Cstriatum4_00479				hypothetical protein	2	2	1	89	131				287	287	287	1.04754514188316	1.00474093524252
group_2069		Gene_Cstriatum4_00685				hypothetical protein	2	2	1	88	33				134	134	134	1.15454318777593	1.30158004968004
rplM		Gene_Cstriatum4_01253				50S ribosomal protein L13	2	2	1	85	32				443	443	443	1.04989518436056	1.01698964210989
ppm1		Gene_Cstriatum4_00296				Polyprenol monophosphomannose synthase	2	2	1	91	86				893	893	893	1.02651155546254	0.954794838357072
group_2071		Gene_Cstriatum4_02234				hypothetical protein	2	2	1	64	18				263	263	263	1.08775485158015	1.07047884380452
ispD		Gene_Cstriatum4_00586				2-C-methyl-D-erythritol 4-phosphate cytidylyltransferase	2	2	1	90	41				716	716	716	0.897472382070317	1
purD		Gene_Cstriatum4_02411				Phosphoribosylamine--glycine ligase	2	2	1	90	18				1331	1331	1331	0.870822839831179	1
group_2074		Gene_Cstriatum4_00444				hypothetical protein	2	2	1	89	97				485	485	485	1.04754514188316	1.00474093524252
opuBB		Gene_Cstriatum4_00496				Choline transport system permease protein OpuBB	2	2	1	90	131				677	677	677	0.897472382070317	1
group_2076	liaR_1	Gene_Cstriatum4_00843				Transcriptional regulatory protein LiaR	2	2	1	84	91				638	638	638	1.02404483487488	1.10494564446429
hisA		Gene_Cstriatum4_01213				1-(5-phosphoribosyl)-5-[(5-phosphoribosylamino)methylideneamino] imidazole-4-carboxamide isomerase	2	2	1	86	45				782	782	782	0.8974373779445	0.779763855738616
group_2078		Gene_Cstriatum4_00363				hypothetical protein	2	2	1	89	17				314	314	314	1.04754514188316	1.00474093524252
group_2079		Gene_Cstriatum4_00161				hypothetical protein	2	2	1	92	23				1112	1112	1112	1	1.07737727309702
mscL		Gene_Cstriatum4_00776				Large-conductance mechanosensitive channel	2	2	1	87	78				464	464	464	1.00607382890382	0.993091501924152
cse3		Gene_Cstriatum4_01958				CRISPR-associated endoribonuclease Cse3	2	2	1	74	3				659	659	659	1.06407152972921	1.06786646639036
licT		Gene_Cstriatum4_00514				Transcription antiterminator LicT	2	2	1	90	114				860	860	860	0.897472382070317	1
group_2082		Gene_Cstriatum4_02358				hypothetical protein	2	2	1	62	13				1133	1133	1133	1.06119917554027	0.945263546394938
rpmG2		Gene_Cstriatum4_00767				50S ribosomal protein L33 2	2	2	1	87	69				164	164	164	1.00607382890382	0.993091501924152
group_2084		Gene_Cstriatum4_02473				hypothetical protein	2	2	1	56	12				344	344	344	1.21274751200538	1.16073787989541
group_2085		Gene_Cstriatum4_01436				hypothetical protein	2	2	1	78	40				1046	1046	1046	0.917878291104812	1.01074161790462
group_2086		Gene_Cstriatum4_01629				hypothetical protein	2	2	1	77	41				965	965	965	0.946393934949491	0.909761803949052
ped		Gene_Cstriatum4_02392				(S)-1-Phenylethanol dehydrogenase	2	2	1	59	11				764	764	764	1.16578342614149	1.11182789558483
group_2088	ecfT_1	Gene_Cstriatum4_01977				Energy-coupling factor transporter transmembrane protein EcfT	2	2	1	73	35				614	614	614	1.02271214959471	0.97549715806284
group_2089		Gene_Cstriatum4_00615				hypothetical protein	2	2	1	88	70				788	788	788	1.15454318777593	1.30158004968004
group_209		Gene_Cstriatum4_00748				hypothetical protein	2	2	1	87	50				764	764	764	1.00607382890382	0.993091501924152
group_2090		Gene_Cstriatum4_01828				hypothetical protein	2	2	1	72	23				416	416	416	0.996790835876911	1.02401905782981
group_2091		Gene_Cstriatum4_02239				hypothetical protein	2	2	1	64	22				218	218	218	1.08775485158015	1.07047884380452
group_2092		Gene_Cstriatum4_00877				hypothetical protein	2	2	1	84	57				137	137	137	1.02404483487488	1.10494564446429
group_2093		Gene_Cstriatum4_00602				hypothetical protein	2	2	1	88	56				3716	3716	3716	1.15454318777593	1.30158004968004
thrB		Gene_Cstriatum4_01572				Homoserine kinase	2	2	1	77	8				929	929	929	0.946393934949491	0.909761803949052
group_2095		Gene_Cstriatum4_00083				hypothetical protein	2	2	1	92	101				551	551	551	1	0.990352594175552
yhbO		Gene_Cstriatum4_00375				Protein/nucleic acid deglycase 2	2	2	1	89	29				533	533	533	1.04754514188316	1.00474093524252
group_2097		Gene_Cstriatum4_01936				hypothetical protein	2	2	1	74	51				377	377	377	1.06407152972921	1.06786646639036
group_2098		Gene_Cstriatum4_00914				hypothetical protein	2	2	1	84	20				842	842	842	1.02404483487488	1.10494564446429
group_2099		Gene_Cstriatum4_00659				UPF0312 protein SA2479	2	2	1	88	114				527	527	527	1.15454318777593	1.30158004968004
nusA		Gene_Cstriatum4_01127				Transcription termination/antitermination protein NusA	2	2	1	86	14				929	1016	972	0.8974373779445	0.809512214491453
group_210		Gene_Cstriatum4_02453				hypothetical protein	2	2	1	54	4				239	239	239	0.921067123324225	1.09265395191019
group_2100		Gene_Cstriatum4_00377				hypothetical protein	2	2	1	89	31				611	611	611	1.04754514188316	1.00474093524252
group_2101		Gene_Cstriatum4_00392				hypothetical protein	2	2	1	89	46				833	833	833	1.04754514188316	1.00474093524252
group_2102		Gene_Cstriatum4_01178				hypothetical protein	2	2	1	86	80				482	482	482	0.8974373779445	0.896512363614462
serB2		Gene_Cstriatum4_01814				Phosphoserine phosphatase SerB2	2	2	1	72	34				1235	1235	1235	0.996790835876911	1.02401905782981
eccC		Gene_Cstriatum4_01257				ESX secretion system protein EccC	2	2	1	85	36				3779	3779	3779	1.04989518436056	1.01698964210989
eccB1		Gene_Cstriatum4_01261				ESX-1 secretion system ATPase EccB1	2	2	1	85	40				1274	1274	1274	1.04989518436056	1.07607748470184
group_2106		Gene_Cstriatum4_02598				hypothetical protein	2	2	1	37	1				359	359	359	2.73399211379836	2.70019850617004
yejF		Gene_Cstriatum4_01942				Uncharacterized ABC transporter ATP-binding protein YejF	2	2	1	74	19				1412	1412	1412	1.06407152972921	1.06786646639036
hemC		Gene_Cstriatum4_01426				Porphobilinogen deaminase	2	2	1	78	50				887	887	887	0.917878291104812	1.01074161790462
group_2109		Gene_Cstriatum4_02053				hypothetical protein	2	2	1	70	37				272	272	272	1.00263113537534	1.01980376416676
glfT2		Gene_Cstriatum4_00879				Galactofuranosyltransferase GlfT2	2	2	1	84	55				2090	2090	2090	1.02404483487488	1.10494564446429
purH		Gene_Cstriatum4_00755				Bifunctional purine biosynthesis protein PurH	2	2	1	87	57				1538	1538	1538	1.00607382890382	0.993091501924152
group_2111		Gene_Cstriatum4_00299				hypothetical protein	2	2	1	91	83				164	164	164	1.02651155546254	0.954794838357072
ponA1		Gene_Cstriatum4_02139				Penicillin-binding protein 1A	2	2	1	68	21				2210	2210	2210	1.19758102717359	1.32918199075415
recD2		Gene_Cstriatum4_02549				ATP-dependent RecD-like DNA helicase	2	2	1	52	6				4433	4433	4433	3.12013746417394	2.6093637329321
gsiC_2		Gene_Cstriatum4_02255				Glutathione transport system permease protein GsiC	2	2	1	64	7				962	962	962	1.08775485158015	1.07047884380452
group_2115		Gene_Cstriatum4_00082				hypothetical protein	2	2	1	92	102				1367	1367	1367	1	0.990352594175552
mshA_1		Gene_Cstriatum4_00902				D-inositol-3-phosphate glycosyltransferase	2	2	1	84	32				1097	1097	1097	1.02404483487488	1.10494564446429
group_2117		Gene_Cstriatum4_01873				hypothetical protein	2	2	1	76	34				266	266	266	0.769919391171778	0.860206282194207
glcA		Gene_Cstriatum4_01568				Glycolate permease GlcA	2	2	1	77	4				1652	1652	1652	0.946393934949491	0.909761803949052
fhaB		Gene_Cstriatum4_00717				FHA domain-containing protein FhaB	2	2	1	88	2				452	452	452	1.15454318777593	1.30158004968004
group_212		Gene_Cstriatum4_00361				hypothetical protein	2	2	1	89	15				485	485	485	1.04754514188316	1.00474093524252
nreC_3		Gene_Cstriatum4_02357				Oxygen regulatory protein NreC	2	2	1	62	14				677	677	677	1.06119917554027	0.945263546394938
group_2121		Gene_Cstriatum4_00921				hypothetical protein	2	2	1	84	14				1196	1196	1196	1.02404483487488	1.10494564446429
lspA		Gene_Cstriatum4_01346				Lipoprotein signal peptidase	2	2	1	79	22				476	476	476	0.999264629334641	0.93134590498395
group_2123		Gene_Cstriatum4_00593				hypothetical protein	2	2	1	90	34				965	965	965	0.897472382070317	1
group_2124		Gene_Cstriatum4_01776				hypothetical protein	2	2	1	75	39				182	182	182	1.0894633203175	1.04678680501482
glpK		Gene_Cstriatum4_00868				Glycerol kinase	2	2	1	84	66				1547	1547	1547	1.02404483487488	1.10494564446429
group_2126		Gene_Cstriatum4_00130				hypothetical protein	2	2	1	92	54				1049	1049	1049	1	0.979948135051293
kdpA		Gene_Cstriatum4_02111				Potassium-transporting ATPase potassium-binding subunit	2	2	1	67	26				1715	1715	1715	0.870678382867854	1.04058979172108
rplC		Gene_Cstriatum4_01303				50S ribosomal protein L3	2	2	1	85	82				656	656	656	1.04989518436056	1.07881033273164
dnaB		Gene_Cstriatum4_02145				Replicative DNA helicase	2	2	1	68	15				1436	1436	1436	1.19758102717359	1.32918199075415
gabD1_1		Gene_Cstriatum4_00111				Succinate-semialdehyde dehydrogenase [NADP(+)] 1	2	2	1	92	73				1376	1376	1376	1	0.990352594175552
group_2130		Gene_Cstriatum4_01754				hypothetical protein	2	2	1	75	11				272	272	272	1.0894633203175	1.04678680501482
group_2131		Gene_Cstriatum4_02614				hypothetical protein	2	2	1	29	3				1235	1235	1235	2.35540266687519	2.03343027653491
guaB		Gene_Cstriatum4_01228				Inosine-5'-monophosphate dehydrogenase	2	2	1	85	7				1520	1520	1520	1.04989518436056	1.01698964210989
group_2133		Gene_Cstriatum4_02613				hypothetical protein	2	2	1	29	2				311	311	311	2.35540266687519	2.03343027653491
group_2134		Gene_Cstriatum4_00477				hypothetical protein	2	2	1	89	133				2585	2585	2585	1.04754514188316	1.00474093524252
rlmN		Gene_Cstriatum4_01146				Probable dual-specificity RNA methyltransferase RlmN	2	2	1	86	33				1106	1106	1106	0.8974373779445	0.969464367405945
group_2136		Gene_Cstriatum4_02020				hypothetical protein	2	2	1	69	31				929	929	929	1.0244220107384	1.04569644589403
group_2137		Gene_Cstriatum4_00987				hypothetical protein	2	2	1	83	59				128	128	128	1.12270513768571	1.01775474192154
group_2138		Gene_Cstriatum4_02349				hypothetical protein	2	2	1	62	22				530	530	530	1.06119917554027	0.945263546394938
group_2139		Gene_Cstriatum4_02119				hypothetical protein	2	2	1	67	6				92	92	92	0.870678382867854	1.09853661906519
group_214		Gene_Cstriatum4_02475				hypothetical protein	2	2	1	56	14				440	440	440	1.21274751200538	1.16073787989541
argJ		Gene_Cstriatum4_00936				Arginine biosynthesis bifunctional protein ArgJ	2	2	1	83	9				1199	1199	1199	1.12270513768571	1.03689779805997
group_2141		Gene_Cstriatum4_02078				hypothetical protein	2	2	1	70	15				812	812	812	1.00263113537534	1.01980376416676
lnrK_2		Gene_Cstriatum4_02283				Transcriptional regulatory protein LnrK	2	2	1	65	9				641	641	641	1.15290486583812	1.31621368163594
group_2143		Gene_Cstriatum4_02270				hypothetical protein	2	2	1	65	28				245	245	245	1.15290486583812	1.31621368163594
ideR		Gene_Cstriatum4_01453				Iron-dependent repressor IdeR	2	2	1	78	24				680	680	680	0.917878291104812	1.01074161790462
group_2145		Gene_Cstriatum4_02022				hypothetical protein	2	2	1	69	33				404	404	404	1.0244220107384	1.04569644589403
group_2146		Gene_Cstriatum4_00325				hypothetical protein	2	2	1	91	59				1469	1469	1469	1.02651155546254	0.954794838357072
mqo		Gene_Cstriatum4_01137				Malate:quinone oxidoreductase	2	2	1	86	24				1502	1502	1502	0.8974373779445	0.969464367405945
prfA		Gene_Cstriatum4_01593				Peptide chain release factor 1	2	2	1	77	29				1076	1076	1076	0.946393934949491	0.909761803949052
gltX		Gene_Cstriatum4_02295				Glutamate--tRNA ligase	2	2	1	58	17				1508	1508	1508	1.0892349726034	1.0454479264664
group_215		Gene_Cstriatum4_01120				hypothetical protein	2	2	1	81	33				2564	2564	2564	0.997396470292851	1.10157627761153
group_2150		Gene_Cstriatum4_01692				Long-chain-fatty-acid--CoA ligase FadD15	2	2	1	80	7				1841	1841	1841	0.833373052705864	0.898063204598415
mtcA2		Gene_Cstriatum4_00581				Carbonic anhydrase 2	2	2	1	90	46				626	626	626	0.897472382070317	1
group_2152		Gene_Cstriatum4_00680				hypothetical protein	2	2	1	88	36				206	206	206	1.15454318777593	1.30158004968004
hisE		Gene_Cstriatum4_00274				Phosphoribosyl-ATP pyrophosphatase	2	2	1	91	110				263	263	263	1.02651155546254	0.963791988103764
lcoP_1		Gene_Cstriatum4_01866				Betaine/ectoine transporter LcoP	2	2	1	76	41				287	287	287	0.769919391171778	0.860206282194207
fhs		Gene_Cstriatum4_00278				Formate--tetrahydrofolate ligase	2	2	1	91	106				1667	1667	1667	1.02651155546254	0.963791988103764
group_2156		Gene_Cstriatum4_00614				hypothetical protein	2	2	1	88	69				1559	1559	1559	1.15454318777593	1.30158004968004
ftsE		Gene_Cstriatum4_02321				Cell division ATP-binding protein FtsE	2	2	1	61	9				689	689	689	1.07482957985378	1.03557243679997
helY		Gene_Cstriatum4_00290				Probable helicase HelY	2	2	1	91	92				2828	2828	2828	1.02651155546254	0.954794838357072
rpsK		Gene_Cstriatum4_01267				30S ribosomal protein S11	2	2	1	85	46				404	404	404	1.04989518436056	1.07607748470184
group_216		Gene_Cstriatum4_01586				hypothetical protein	2	2	1	77	22				485	485	485	0.946393934949491	0.909761803949052
group_2160		Gene_Cstriatum4_00812				hypothetical protein	2	2	1	87	20				869	869	869	1.00607382890382	0.993091501924152
dinG_4		Gene_Cstriatum4_02158				3'-5' exonuclease DinG	2	2	1	66	2				671	671	671	1.0749656893064	1.00170520770814
mtr		Gene_Cstriatum4_01139				Mycothione reductase	2	2	1	86	26				1391	1391	1391	0.8974373779445	0.969464367405945
galK_1		Gene_Cstriatum4_00057				Galactokinase	2	2	1	92	127				1238	1238	1238	1	0.990352594175552
group_2164		Gene_Cstriatum4_00896				hypothetical protein	2	2	1	84	38				1010	1010	1010	1.02404483487488	1.10494564446429
group_2165		Gene_Cstriatum4_02458				hypothetical protein	2	2	1	53	2				1169	1169	1169	0.839026534221898	0.879362160243488
group_2166		Gene_Cstriatum4_01906				IS3 family transposase IS3501	2	2	1	76	1				407	407	407	0.769919391171778	0.860206282194207
group_2167		Gene_Cstriatum4_01815				hypothetical protein	2	2	1	72	35				740	740	740	0.996790835876911	1.02401905782981
group_2168		Gene_Cstriatum4_02442				IS30 family transposase ISCmi3	2	2	1	55	10				221	221	221	1.29394559828209	1.28116238774832
rpoC		Gene_Cstriatum4_02484				DNA-directed RNA polymerase subunit beta'	2	2	1	48	1				3992	3992	3992	1.05695673506675	1.10944163650668
group_217		Gene_Cstriatum4_00442				Putative O-methyltransferase MSMEG_5073/MSMEI_4947	2	2	1	89	95				644	644	644	1.04754514188316	1.00474093524252
group_2170		Gene_Cstriatum4_00589				hypothetical protein	2	2	1	90	38				1985	1985	1985	0.897472382070317	1
group_2171		Gene_Cstriatum4_01417				Uncharacterized protein Rv0495c	2	2	1	78	69				899	899	899	0.917878291104812	1.01074161790462
ybjI		Gene_Cstriatum4_00802				5-amino-6-(5-phospho-D-ribitylamino)uracil phosphatase YbjI	2	2	1	87	104				815	815	815	1.00607382890382	0.993091501924152
group_2173		Gene_Cstriatum4_01610				Uncharacterized protein Rv1324	2	2	1	77	60				890	890	890	0.946393934949491	0.909761803949052
iolT		Gene_Cstriatum4_01806				Major myo-inositol transporter IolT	2	2	1	72	26				1352	1352	1352	0.996790835876911	1.02401905782981
group_2175		Gene_Cstriatum4_01731				hypothetical protein	2	2	1	71	14				1547	1547	1547	1.12844647242233	1.00383196323139
dprE1		Gene_Cstriatum4_01521				Decaprenylphosphoryl-beta-D-ribose oxidase	2	2	1	82	56				1415	1415	1415	0.923291378167229	1.09855107298462
group_2177		Gene_Cstriatum4_01309				hypothetical protein	2	2	1	85	88				803	803	803	1.04989518436056	1.07881033273164
group_2178		Gene_Cstriatum4_02059				hypothetical protein	2	2	1	70	31				317	317	317	1.00263113537534	1.01980376416676
pgsA		Gene_Cstriatum4_01972				CDP-diacylglycerol--glycerol-3-phosphate 3-phosphatidyltransferase	2	2	1	73	40				602	602	602	1.02271214959471	0.97549715806284
group_218		Gene_Cstriatum4_02251				Uncharacterized oxidoreductase SA2266	2	2	1	64	11				683	683	683	1.08775485158015	1.07047884380452
group_2180		Gene_Cstriatum4_00777				hypothetical protein	2	2	1	87	79				680	680	680	1.00607382890382	0.993091501924152
mpa		Gene_Cstriatum4_00282				Proteasome-associated ATPase	2	2	1	91	102				1559	1559	1559	1.02651155546254	0.70213576421058
glpR		Gene_Cstriatum4_02003				Glycerol-3-phosphate regulon repressor	2	2	1	73	9				785	785	785	1.02271214959471	0.97549715806284
group_2183		Gene_Cstriatum4_01670				hypothetical protein	2	2	1	80	61				467	467	467	0.833373052705864	0.898063204598415
group_2184		Gene_Cstriatum4_00352				hypothetical protein	2	2	1	89	7				659	659	659	1.04754514188316	1.00474093524252
group_2185		Gene_Cstriatum4_01424				Uncharacterized protein Rv0508	2	2	1	78	52				242	242	242	0.917878291104812	1.01074161790462
group_2186		Gene_Cstriatum4_00582				hypothetical protein	2	2	1	90	45				704	704	704	0.897472382070317	1
rnc		Gene_Cstriatum4_01196				Ribonuclease 3	2	2	1	86	62				770	770	770	0.8974373779445	0.896512363614462
group_2188		Gene_Cstriatum4_00611				hypothetical protein	2	2	1	88	65				239	239	239	1.15454318777593	1.30158004968004
group_2189		Gene_Cstriatum4_00249				hypothetical protein	2	2	1	91	134				746	746	746	1.02651155546254	0.963791988103764
cysG		Gene_Cstriatum4_01427				Siroheme synthase	2	2	1	78	49				1679	1679	1679	0.917878291104812	1.01074161790462
panC_1		Gene_Cstriatum4_00569				Pantothenate synthetase	2	2	1	90	59				767	767	767	0.897472382070317	1
group_2191		Gene_Cstriatum4_02540				hypothetical protein	2	2	1	50	4				2543	2543	2543	1.12682271879574	1.09592409264155
efeM		Gene_Cstriatum4_02602				Probable iron uptake system component EfeM	2	2	1	43	5				521	521	521	0.911308661629268	0.974172612807129
group_2193		Gene_Cstriatum4_02648				hypothetical protein	2	2	1	36	3				398	398	398	2.04281085638034	0.96554797256568
yigZ		Gene_Cstriatum4_01335				IMPACT family member YigZ	2	2	1	79	11				641	641	641	0.999264629334641	0.93134590498395
group_2195		Gene_Cstriatum4_02267				hypothetical protein	2	2	1	65	25				1832	1832	1832	1.15290486583812	1.31621368163594
group_2196		Gene_Cstriatum4_02659				hypothetical protein	2	2	1	32	3				272	272	272	1.62771257729206	1.6432836900923
group_2197		Gene_Cstriatum4_02328				hypothetical protein	2	2	1	61	15				140	140	140	1.07482957985378	1.03557243679997
group_2198	atpH_1	Gene_Cstriatum4_01602				ATP synthase subunit delta	2	2	1	77	37				815	815	815	0.946393934949491	0.909761803949052
group_2199		Gene_Cstriatum4_02156				hypothetical protein	2	2	1	68	4				1001	1001	1001	1.19758102717359	1.32918199075415
lepB_2		Gene_Cstriatum4_01161				Signal peptidase I	2	2	1	86	96				590	848	719	0.8974373779445	0.969464367405945
rplD		Gene_Cstriatum4_01302				50S ribosomal protein L4	2	2	1	85	81				662	662	662	1.04989518436056	1.07881033273164
rpsT		Gene_Cstriatum4_01932				30S ribosomal protein S20	2	2	1	74	47				263	263	263	1.06407152972921	1.06786646639036
ctaB		Gene_Cstriatum4_00233				Protoheme IX farnesyltransferase	2	2	1	91	150				944	944	944	1.02651155546254	0.963791988103764
group_2202		Gene_Cstriatum4_00898				hypothetical protein	2	2	1	84	36				596	596	596	1.02404483487488	1.10494564446429
group_2203		Gene_Cstriatum4_00984				hypothetical protein	2	2	1	83	56				302	302	302	1.12270513768571	1.01775474192154
paaE		Gene_Cstriatum4_02102				1,2-phenylacetyl-CoA epoxidase, subunit E	2	2	1	67	17				1160	1160	1160	0.870678382867854	1.04058979172108
argD		Gene_Cstriatum4_00934				Acetylornithine aminotransferase	2	2	1	83	7				1175	1175	1175	1.12270513768571	1.03689779805997
group_2206		Gene_Cstriatum4_01750				hypothetical protein	2	2	1	75	7				1208	1208	1208	1.0894633203175	1.04678680501482
group_2207		Gene_Cstriatum4_00729				hypothetical protein	2	2	1	87	31				299	299	299	1.00607382890382	0.993091501924152
ybaK		Gene_Cstriatum4_00149				Cys-tRNA(Pro)/Cys-tRNA(Cys) deacylase YbaK	2	2	1	92	35				521	521	521	1	1.07737727309702
group_2209		Gene_Cstriatum4_02327				hypothetical protein	2	2	1	61	14				1142	1142	1142	1.07482957985378	1.03557243679997
uvrD2		Gene_Cstriatum4_00163				ATP-dependent DNA helicase UvrD2	2	2	1	92	21				2054	2054	2054	1	1.07737727309702
rihA_1		Gene_Cstriatum4_00248				Pyrimidine-specific ribonucleoside hydrolase RihA	2	2	1	91	135				938	938	938	1.02651155546254	0.963791988103764
group_2211		Gene_Cstriatum4_01121				hypothetical protein	2	2	1	81	32				362	362	362	0.997396470292851	1.10157627761153
group_2212		Gene_Cstriatum4_01836				Uncharacterized protein Rv1280c	2	2	1	72	16				1673	1673	1673	0.996790835876911	1.02401905782981
bceA_1		Gene_Cstriatum4_00021				Bacitracin export ATP-binding protein BceA	2	2	1	92	163				686	686	686	1	0.956539604533953
group_2214		Gene_Cstriatum4_00093				hypothetical protein	2	2	1	92	91				839	839	839	1	0.990352594175552
group_2215		Gene_Cstriatum4_01667				hypothetical protein	2	2	1	80	58				113	113	113	0.833373052705864	0.898063204598415
group_2216		Gene_Cstriatum4_00240				UPF0051 protein SA0778	2	2	1	91	143				1445	1445	1445	1.02651155546254	0.963791988103764
rkpK		Gene_Cstriatum4_00920				UDP-glucose 6-dehydrogenase	2	2	1	84	15				1343	1343	1343	1.02404483487488	1.10494564446429
group_2218		Gene_Cstriatum4_00800				hypothetical protein	2	2	1	87	102				374	374	374	1.00607382890382	0.993091501924152
kstR2_2		Gene_Cstriatum4_02096				HTH-type transcriptional repressor KstR2	2	2	1	67	11				611	611	611	0.870678382867854	1.04058979172108
malQ		Gene_Cstriatum4_01693				4-alpha-glucanotransferase	2	2	1	80	6				2132	2132	2132	0.833373052705864	0.898063204598415
group_2220		Gene_Cstriatum4_00707				hypothetical protein	2	2	1	88	12				578	578	578	1.15454318777593	1.30158004968004
pdxY		Gene_Cstriatum4_01679				Pyridoxal kinase PdxY	2	2	1	80	70				857	857	857	0.833373052705864	0.898063204598415
group_2222		Gene_Cstriatum4_02219				hypothetical protein	2	2	1	82	14				2867	2867	2867	1.12089961614751	1.16838391812505
iscS_1		Gene_Cstriatum4_00738				Cysteine desulfurase IscS	2	2	1	87	40				1118	1118	1118	1.00607382890382	0.993091501924152
hpcG		Gene_Cstriatum4_00631				2-oxo-hept-4-ene-1,7-dioate hydratase	2	2	1	88	86				785	785	785	1.15454318777593	1.30158004968004
group_2225		Gene_Cstriatum4_00142				hypothetical protein	2	2	1	92	42				350	350	350	1	1.07737727309702
trpC_2		Gene_Cstriatum4_01208				Indole-3-glycerol phosphate synthase	2	2	1	86	50				830	830	830	0.8974373779445	0.779763855738616
secG		Gene_Cstriatum4_00227				Probable protein-export membrane protein SecG	2	2	1	91	156				236	236	236	1.02651155546254	0.963791988103764
bioY		Gene_Cstriatum4_01979				Biotin transporter BioY	2	2	1	73	33				590	590	590	1.02271214959471	0.97549715806284
group_2229		Gene_Cstriatum4_02056				hypothetical protein	2	2	1	70	34				356	356	356	1.00263113537534	1.01980376416676
group_223		Gene_Cstriatum4_02650				hypothetical protein	2	2	1	36	2				407	407	407	2.04281085638034	2.27895112256362
group_2230		Gene_Cstriatum4_00452				hypothetical protein	2	2	1	89	105				761	761	761	1.04754514188316	1.00474093524252
ccpA		Gene_Cstriatum4_02359				Catabolite control protein A	2	2	1	62	12				1022	1022	1022	1.06119917554027	0.945263546394938
group_2232		Gene_Cstriatum4_01500				hypothetical protein	2	2	1	82	77				683	683	683	0.923291378167229	1.09855107298462
menC		Gene_Cstriatum4_01463				o-succinylbenzoate synthase	2	2	1	78	14				1019	1019	1019	0.917878291104812	1.01074161790462
group_2234		Gene_Cstriatum4_01634				Uncharacterized protein Rv2232	2	2	1	80	28				641	641	641	0.833373052705864	0.898063204598415
hemW		Gene_Cstriatum4_01687				Heme chaperone HemW	2	2	1	80	12				1133	1133	1133	0.833373052705864	0.898063204598415
group_2236		Gene_Cstriatum4_00319				hypothetical protein	2	2	1	91	64				278	278	278	1.02651155546254	0.954794838357072
thiL		Gene_Cstriatum4_00186				Thiamine-monophosphate kinase	2	2	1	91	15				971	971	971	1.02651155546254	0.963327759716568
group_2238		Gene_Cstriatum4_00478				hypothetical protein	2	2	1	89	132				524	524	524	1.04754514188316	1.00474093524252
rpsF		Gene_Cstriatum4_02142				30S ribosomal protein S6	2	2	1	68	18				299	299	299	1.19758102717359	1.32918199075415
cstA		Gene_Cstriatum4_00997				Peptide transporter CstA	2	2	1	83	70				2267	2267	2267	1.12270513768571	1.01775474192154
group_2240		Gene_Cstriatum4_01526				Arabinogalactan biosynthesis recruiting protein Rv3789	2	2	1	82	51				461	461	461	0.923291378167229	1.09855107298462
merR1		Gene_Cstriatum4_02620				Mercuric resistance operon regulatory protein	2	2	1	35	2				389	389	389	0.927421574063147	0.947389443339756
pstA1		Gene_Cstriatum4_02034				Phosphate transport system permease protein PstA 1	2	2	1	69	12				911	911	911	1.0244220107384	1.04569644589403
fitB		Gene_Cstriatum4_02120				Toxin FitB	2	2	1	67	5				404	404	404	0.870678382867854	1.09853661906519
group_2244		Gene_Cstriatum4_01168				hypothetical protein	2	2	1	86	90				197	197	197	0.8974373779445	0.896512363614462
group_2245		Gene_Cstriatum4_00704				hypothetical protein	2	2	1	88	15				644	644	644	1.15454318777593	1.30158004968004
gltA2		Gene_Cstriatum4_02197				Citrate synthase 1	2	2	1	63	19				1295	1295	1295	1.11408036492851	1.04053306877954
group_2247		Gene_Cstriatum4_00374				hypothetical protein	2	2	1	89	28				569	569	569	1.04754514188316	1.00474093524252
group_2248		Gene_Cstriatum4_01835				hypothetical protein	2	2	1	72	17				1121	1121	1121	0.996790835876911	1.02401905782981
group_2249		Gene_Cstriatum4_01044				hypothetical protein	2	2	1	81	17				461	461	461	0.997396470292851	1.10157627761153
hisC		Gene_Cstriatum4_01218				Histidinol-phosphate aminotransferase	2	2	1	86	40				1130	1130	1130	0.8974373779445	0.779763855738616
rhlE_1		Gene_Cstriatum4_00727				ATP-dependent RNA helicase RhlE	2	2	1	87	29				4877	4877	4877	1.00607382890382	0.993091501924152
lutC		Gene_Cstriatum4_01565				Lactate utilization protein C	2	2	1	77	1				635	635	635	0.946393934949491	0.909761803949052
rplA		Gene_Cstriatum4_01479				50S ribosomal protein L1	2	2	1	78	2				704	704	704	0.917878291104812	1.01074161790462
abaF_2		Gene_Cstriatum4_02094				Fosfomycin resistance protein AbaF	2	2	1	67	9				1325	1325	1325	0.870678382867854	1.04058979172108
yycB		Gene_Cstriatum4_00790				Uncharacterized transporter YycB	2	2	1	87	92				1178	1178	1178	1.00607382890382	0.993091501924152
radA		Gene_Cstriatum4_00583				DNA repair protein RadA	2	2	1	90	44				1376	1376	1376	0.897472382070317	1
ctaA		Gene_Cstriatum4_00235				Heme A synthase	2	2	1	91	148				1007	1007	1007	1.02651155546254	0.963791988103764
ispH2		Gene_Cstriatum4_00384				4-hydroxy-3-methylbut-2-enyl diphosphate reductase 2	2	2	1	89	38				971	971	971	1.04754514188316	1.00474093524252
rplE		Gene_Cstriatum4_01285				50S ribosomal protein L5	2	2	1	85	64				551	551	551	1.04989518436056	1.07607748470184
group_2259		Gene_Cstriatum4_00577				Probable inactive lipase Rv1592c	2	2	1	90	51				1319	1319	1319	0.897472382070317	1
adhA		Gene_Cstriatum4_02169				Probable formaldehyde dehydrogenase AdhA	2	2	1	66	31				1052	1052	1052	1.0749656893064	1.00170520770814
group_2260		Gene_Cstriatum4_01802				hypothetical protein	2	2	1	75	13				782	782	782	1.0894633203175	1.05517894789544
group_2261		Gene_Cstriatum4_00144				hypothetical protein	2	2	1	92	40				410	410	410	1	1.07737727309702
paaC		Gene_Cstriatum4_02100				1,2-phenylacetyl-CoA epoxidase, subunit C	2	2	1	67	15				836	836	836	0.870678382867854	1.04058979172108
group_2263		Gene_Cstriatum4_00102				hypothetical protein	2	2	1	92	82				1019	1019	1019	1	0.990352594175552
odhA		Gene_Cstriatum4_00448				2-oxoglutarate dehydrogenase E1/E2 component	2	2	1	89	101				3719	3719	3719	1.04754514188316	1.00474093524252
galK_3		Gene_Cstriatum4_02515				Galactokinase	2	2	1	49	1				755	755	755	0.769773611076051	0.766360353794482
group_2266		Gene_Cstriatum4_01022				Phosphatidylinositol phosphate synthase	2	2	1	83	90				626	626	626	1.12270513768571	1.01775474192154
whiB3		Gene_Cstriatum4_01232				Redox- and pH-responsive transcriptional regulator WhiB3	2	2	1	85	11				299	299	299	1.04989518436056	1.01698964210989
menF_1		Gene_Cstriatum4_00368				Isochorismate synthase MenF	2	2	1	89	22				1937	1937	1937	1.04754514188316	1.00474093524252
group_2269		Gene_Cstriatum4_01623				hypothetical protein	2	2	1	77	47				2315	2315	2315	0.946393934949491	0.909761803949052
group_227		Gene_Cstriatum4_02066				hypothetical protein	2	2	1	70	24				350	350	350	1.00263113537534	1.01980376416676
group_2270		Gene_Cstriatum4_00497				hypothetical protein	2	2	1	90	130				977	977	977	0.897472382070317	1
group_2271		Gene_Cstriatum4_01573				hypothetical protein	2	2	1	77	9				695	695	695	0.946393934949491	0.909761803949052
amiB2		Gene_Cstriatum4_00857				Putative amidase AmiB2	2	2	1	84	77				1136	1136	1136	1.02404483487488	1.10494564446429
infA		Gene_Cstriatum4_01269				Translation initiation factor IF-1	2	2	1	85	48				218	218	218	1.04989518436056	1.07607748470184
etfA		Gene_Cstriatum4_01620				Electron transfer flavoprotein subunit alpha	2	2	1	77	50				941	941	941	0.946393934949491	0.909761803949052
cca		Gene_Cstriatum4_00655				CCA-adding enzyme	2	2	1	88	110				1403	1403	1403	1.15454318777593	1.30158004968004
yidD		Gene_Cstriatum4_00670				Putative membrane protein insertion efficiency factor	2	2	1	88	46				275	275	275	1.15454318777593	1.30158004968004
group_2277		Gene_Cstriatum4_02529				hypothetical protein	2	2	1	80	17				806	806	806	1.00643349924074	0.898063204598415
cobT		Gene_Cstriatum4_01399				Nicotinate-nucleotide--dimethylbenzimidazole phosphoribosyltransferase	2	2	1	79	41				1025	1025	1025	0.999264629334641	1.05659297689093
alr		Gene_Cstriatum4_01246				Alanine racemase	2	2	1	85	25				1091	1091	1091	1.04989518436056	1.01698964210989
group_228		Gene_Cstriatum4_00954				hypothetical protein	2	2	1	83	27				1043	1043	1043	1.12270513768571	1.03689779805997
bmrA		Gene_Cstriatum4_02625				Multidrug resistance ABC transporter ATP-binding/permease protein BmrA	2	2	1	28	3				1448	1448	1448	1.52420062505606	1.20639994717401
dnaK		Gene_Cstriatum4_00484				Chaperone protein DnaK	2	2	1	90	4				1844	1844	1844	0.897472382070317	1
trpE		Gene_Cstriatum4_00639				Anthranilate synthase component 1	2	2	1	88	94				1535	1535	1535	1.15454318777593	1.30158004968004
pbpB		Gene_Cstriatum4_01370				Penicillin-binding protein PbpB	2	2	1	79	70				1997	1997	1997	0.999264629334641	0.93134590498395
group_2284		Gene_Cstriatum4_01376				hypothetical protein	2	2	1	79	65				440	440	440	0.999264629334641	0.93134590498395
clpC1		Gene_Cstriatum4_00576				ATP-dependent Clp protease ATP-binding subunit ClpC1	2	2	1	90	52				2714	2714	2714	0.897472382070317	1
echA6		Gene_Cstriatum4_00547				Probable enoyl-CoA hydratase echA6	2	2	1	90	81				707	707	707	0.897472382070317	1
group_2287		Gene_Cstriatum4_01122				Putative aminotransferase MSMEG_6286/MSMEI_6121	2	2	1	81	31				1271	1271	1271	0.997396470292851	1.10157627761153
group_2288	yidC_2	Gene_Cstriatum4_00669				Membrane protein insertase YidC	2	2	1	88	47				992	992	992	1.15454318777593	1.30158004968004
sigE		Gene_Cstriatum4_00443				ECF RNA polymerase sigma factor SigE	2	2	1	89	96				665	665	665	1.04754514188316	1.00474093524252
lcpB		Gene_Cstriatum4_00855				Probable cell wall biosynthesis protein LcpB	2	2	1	84	79				1364	1364	1364	1.02404483487488	1.10494564446429
group_2290		Gene_Cstriatum4_00665				hypothetical protein	2	2	1	88	51				575	575	575	1.15454318777593	1.30158004968004
group_2291		Gene_Cstriatum4_01239				hypothetical protein	2	2	1	85	18				428	428	428	1.04989518436056	1.01698964210989
rplN		Gene_Cstriatum4_01287				50S ribosomal protein L14	2	2	1	85	66				368	368	368	1.04989518436056	1.07607748470184
sigC		Gene_Cstriatum4_01105				ECF RNA polymerase sigma factor SigC	2	2	1	81	48				566	566	566	0.997396470292851	1.10157627761153
def_2		Gene_Cstriatum4_00211				Peptide deformylase	2	2	1	91	172				488	488	488	1.02651155546254	0.963327759716568
group_2295		Gene_Cstriatum4_00966				hypothetical protein	2	2	1	83	38				980	980	980	1.12270513768571	1.03065309463737
rpmE2		Gene_Cstriatum4_00769				50S ribosomal protein L31 type B	2	2	1	87	71				269	269	269	1.00607382890382	0.993091501924152
rbsK_1		Gene_Cstriatum4_00081				Ribokinase	2	2	1	92	103				920	920	920	1	0.990352594175552
dnaN		Gene_Cstriatum4_00673				Beta sliding clamp	2	2	1	88	43				1181	1181	1181	1.15454318777593	1.30158004968004
group_2299		Gene_Cstriatum4_01337				hypothetical protein	2	2	1	79	13				1901	1901	1901	0.999264629334641	0.93134590498395
hisD		Gene_Cstriatum4_01219				Histidinol dehydrogenase	2	2	1	86	39				743	1325	1034	0.8974373779445	0.779763855738616
sigK		Gene_Cstriatum4_01886				ECF RNA polymerase sigma factor SigK	2	2	1	76	21				614	614	614	0.769919391171778	0.860206282194207
upp		Gene_Cstriatum4_00011				Uracil phosphoribosyltransferase	2	2	1	92	11				635	635	635	1	0.956539604533953
viuB		Gene_Cstriatum4_01897				Vibriobactin utilization protein ViuB	2	2	1	76	10				884	884	884	0.769919391171778	0.860206282194207
group_2302		Gene_Cstriatum4_00910				hypothetical protein	2	2	1	84	24				1685	1685	1685	1.02404483487488	1.10494564446429
cdsA		Gene_Cstriatum4_01148				Phosphatidate cytidylyltransferase	2	2	1	86	109				881	881	881	0.8974373779445	0.969464367405945
atpA		Gene_Cstriatum4_01603				ATP synthase subunit alpha	2	2	1	77	38				1640	1640	1640	0.946393934949491	0.909761803949052
group_2305		Gene_Cstriatum4_01480				hypothetical protein	2	2	1	78	1				296	296	296	0.917878291104812	1.01074161790462
cwlM		Gene_Cstriatum4_00664				N-acetylmuramoyl-L-alanine amidase CwlM	2	2	1	88	52				1181	1181	1181	1.15454318777593	1.30158004968004
group_2307		Gene_Cstriatum4_00492				hypothetical protein	2	2	1	90	135				1247	1247	1247	0.897472382070317	1
trxC		Gene_Cstriatum4_02151				Putative thioredoxin 2	2	2	1	68	9				374	374	374	1.19758102717359	1.32918199075415
rpsO		Gene_Cstriatum4_02499				30S ribosomal protein S15	2	2	1	86	4				269	269	269	0.764218339235797	0.809512214491453
group_231		Gene_Cstriatum4_00568				hypothetical protein	2	2	1	90	60				680	680	680	0.897472382070317	1
moaC2		Gene_Cstriatum4_01588				Cyclic pyranopterin monophosphate synthase 2	2	2	1	77	24				479	479	479	0.946393934949491	0.909761803949052
group_2311		Gene_Cstriatum4_00418				hypothetical protein	2	2	1	89	71				536	536	536	1.04754514188316	1.00474093524252
hmuU_2		Gene_Cstriatum4_02265				Hemin transport system permease protein HmuU	2	2	1	65	23				1055	1055	1055	1.15290486583812	1.31621368163594
group_2313		Gene_Cstriatum4_02389				hypothetical protein	2	2	1	59	8				770	770	770	1.16578342614149	1.11182789558483
group_2314		Gene_Cstriatum4_01824				Uncharacterized protein Rv1339	2	2	1	72	44				767	767	767	0.996790835876911	1.02401905782981
group_2315		Gene_Cstriatum4_00742				hypothetical protein	2	2	1	87	44				182	182	182	1.00607382890382	0.993091501924152
group_2316		Gene_Cstriatum4_01448				hypothetical protein	2	2	1	78	29				257	257	257	0.917878291104812	1.01074161790462
thiE		Gene_Cstriatum4_01166				Thiamine-phosphate synthase	2	2	1	86	92				641	641	641	0.8974373779445	0.896512363614462
glpF		Gene_Cstriatum4_00867				Probable glycerol uptake facilitator protein	2	2	1	84	67				740	740	740	1.02404483487488	1.10494564446429
nusG		Gene_Cstriatum4_01477				Transcription termination/antitermination protein NusG	2	2	1	78	4				845	845	845	0.917878291104812	1.01074161790462
group_232		Gene_Cstriatum4_00358				hypothetical protein	2	2	1	89	12				1763	1763	1763	1.04754514188316	1.00474093524252
purB		Gene_Cstriatum4_02412				Adenylosuccinate lyase	2	2	1	90	17				1439	1439	1439	0.870822839831179	1
recF		Gene_Cstriatum4_00674				DNA replication and repair protein RecF	2	2	1	88	42				1178	1178	1178	1.15454318777593	1.30158004968004
tyrS		Gene_Cstriatum4_00928				Tyrosine--tRNA ligase	2	2	1	83	1				1259	1259	1259	1.12270513768571	1.03689779805997
pimB		Gene_Cstriatum4_01387				GDP-mannose-dependent monoacylated alpha-(1-6)-phosphatidylinositol monomannoside mannosyltransferase	2	2	1	79	54				1127	1127	1127	0.999264629334641	1.05659297689093
lppS		Gene_Cstriatum4_02070				Putative L,D-transpeptidase LppS	2	2	1	70	21				1223	1223	1223	1.00263113537534	1.01980376416676
pbuG		Gene_Cstriatum4_02202				Guanine/hypoxanthine permease PbuG	2	2	1	63	14				1403	1403	1403	1.11408036492851	1.04053306877954
group_2326		Gene_Cstriatum4_01698				hypothetical protein	2	2	1	80	1				563	563	563	0.833373052705864	0.898063204598415
rbpA		Gene_Cstriatum4_00297				RNA polymerase-binding protein RbpA	2	2	1	91	85				374	374	374	1.02651155546254	0.954794838357072
secA1		Gene_Cstriatum4_00141				Protein translocase subunit SecA 1	2	2	1	92	43				2564	2564	2564	1	1.07737727309702
arcB		Gene_Cstriatum4_00132				Delta(1)-pyrroline-2-carboxylate reductase	2	2	1	92	52				956	956	956	1	1.27357783366784
yiiM		Gene_Cstriatum4_00613				Protein YiiM	2	2	1	88	68				650	650	650	1.15454318777593	1.30158004968004
group_2330		Gene_Cstriatum4_01517				hypothetical protein	2	2	1	82	60				1289	1289	1289	0.923291378167229	1.09855107298462
aftB		Gene_Cstriatum4_00882				Terminal beta-(1->2)-arabinofuranosyltransferase	2	2	1	84	52				1766	1766	1766	1.02404483487488	1.10494564446429
group_2332		Gene_Cstriatum4_00257				hypothetical protein	2	2	1	91	126				473	473	473	1.02651155546254	0.963791988103764
aroC		Gene_Cstriatum4_00974				Chorismate synthase	2	2	1	83	46				1211	1211	1211	1.12270513768571	1.03065309463737
gbsA		Gene_Cstriatum4_01503				Betaine aldehyde dehydrogenase	2	2	1	82	74				1577	1577	1577	0.923291378167229	1.09855107298462
group_2335		Gene_Cstriatum4_01202				hypothetical protein	2	2	1	86	56				398	398	398	0.8974373779445	0.896512363614462
group_2336		Gene_Cstriatum4_00476				hypothetical protein	2	2	1	89	129				1097	1097	1097	1.04754514188316	1.00474093524252
group_2337		Gene_Cstriatum4_01375				hypothetical protein	2	2	1	79	66				392	392	392	0.999264629334641	0.93134590498395
group_2338		Gene_Cstriatum4_01787				hypothetical protein	2	2	1	75	28				152	152	152	1.0894633203175	1.04678680501482
era		Gene_Cstriatum4_01677				GTPase Era	2	2	1	80	68				989	989	989	0.833373052705864	0.898063204598415
drrA_1		Gene_Cstriatum4_00069				Daunorubicin/doxorubicin resistance ATP-binding protein DrrA	2	2	1	92	115				812	812	812	1	0.990352594175552
asnB		Gene_Cstriatum4_01396				Putative asparagine synthetase [glutamine-hydrolyzing]	2	2	1	79	44				1922	1922	1922	0.999264629334641	1.05659297689093
rpe		Gene_Cstriatum4_00214				Ribulose-phosphate 3-epimerase	2	2	1	91	169				665	665	665	1.02651155546254	0.963791988103764
dnaE2		Gene_Cstriatum4_01864				Error-prone DNA polymerase	2	2	1	76	43				3146	3146	3146	0.769919391171778	0.860206282194207
yknY_2		Gene_Cstriatum4_02587				Uncharacterized ABC transporter ATP-binding protein YknY	2	2	1	76	55				671	671	671	0.863863786858139	0.860206282194207
group_2344		Gene_Cstriatum4_00426				hypothetical protein	2	2	1	89	79				815	815	815	1.04754514188316	1.00474093524252
group_2345		Gene_Cstriatum4_02260				hypothetical protein	2	2	1	64	2				374	374	374	1.08775485158015	1.07047884380452
group_2346		Gene_Cstriatum4_00553				hypothetical protein	2	2	1	90	75				155	155	155	0.897472382070317	1
group_2347		Gene_Cstriatum4_02589				hypothetical protein	2	2	1	76	53				548	548	548	0.863863786858139	0.860206282194207
group_2348		Gene_Cstriatum4_01974				hypothetical protein	2	2	1	73	38				371	371	371	1.02271214959471	0.97549715806284
carB_2		Gene_Cstriatum4_00074				Carbamoyl-phosphate synthase large chain	2	2	1	92	110				1754	1754	1754	1	0.990352594175552
cspA		Gene_Cstriatum4_01071				Probable cold shock protein A	2	2	1	81	81				203	203	203	0.997396470292851	1.10157627761153
group_2350		Gene_Cstriatum4_01772				hypothetical protein	2	2	1	75	43				431	431	431	1.0894633203175	1.04678680501482
chrA		Gene_Cstriatum4_02088				Chromate transport protein	2	2	1	70	6				1103	1103	1103	1.00263113537534	1.01980376416676
group_2352		Gene_Cstriatum4_02380				hypothetical protein	2	2	1	60	3				986	986	986	1.15163188084615	1.1127721899381
group_2353		Gene_Cstriatum4_00543				hypothetical protein	2	2	1	90	85				206	206	206	0.897472382070317	1
trmB		Gene_Cstriatum4_00899				tRNA (guanine-N(7)-)-methyltransferase	2	2	1	84	35				776	776	776	1.02404483487488	1.10494564446429
group_2355		Gene_Cstriatum4_00699				hypothetical protein	2	2	1	88	20				617	617	617	1.15454318777593	1.30158004968004
group_2356		Gene_Cstriatum4_02474				hypothetical protein	2	2	1	56	13				548	548	548	1.21274751200538	1.16073787989541
group_2357		Gene_Cstriatum4_00105				hypothetical protein	2	2	1	92	79				956	956	956	1	0.990352594175552
dcuD		Gene_Cstriatum4_01462				Putative cryptic C4-dicarboxylate transporter DcuD	2	2	1	78	15				1418	1418	1418	0.917878291104812	1.01074161790462
group_2359		Gene_Cstriatum4_01263				hypothetical protein	2	2	1	85	42				875	875	875	1.04989518436056	1.07607748470184
rpsJ		Gene_Cstriatum4_01304				30S ribosomal protein S10	2	2	1	85	83				305	305	305	1.04989518436056	1.07881033273164
glnE		Gene_Cstriatum4_01780				Bifunctional glutamine synthetase adenylyltransferase/adenylyl-removing enzyme	2	2	1	75	35				3098	3098	3098	1.0894633203175	1.04678680501482
group_2361		Gene_Cstriatum4_02203				Uncharacterized protein Rv0877	2	2	1	63	13				608	608	608	1.11408036492851	1.04053306877954
group_2362		Gene_Cstriatum4_00556				hypothetical protein	2	2	1	90	72				848	848	848	0.897472382070317	1
group_2363		Gene_Cstriatum4_02005				hypothetical protein	2	2	1	73	7				395	395	395	1.02271214959471	0.97549715806284
ipsA		Gene_Cstriatum4_00596				HTH-type transcriptional regulator IpsA	2	2	1	90	31				1109	1109	1109	0.897472382070317	1
group_2365		Gene_Cstriatum4_01093				hypothetical protein	2	2	1	81	59				89	89	89	0.997396470292851	1.10157627761153
group_2366		Gene_Cstriatum4_02207				hypothetical protein	2	2	1	63	9				614	614	614	1.11408036492851	1.04053306877954
rihA_2		Gene_Cstriatum4_02498				Pyrimidine-specific ribonucleoside hydrolase RihA	2	2	1	86	5				932	932	932	0.764218339235797	0.809512214491453
whiB4		Gene_Cstriatum4_01098				Transcriptional regulator WhiB4	2	2	1	81	54				323	323	323	0.997396470292851	1.10157627761153
resA_2		Gene_Cstriatum4_01444				Thiol-disulfide oxidoreductase ResA	2	2	1	78	33				581	581	581	0.917878291104812	1.01074161790462
group_237		Gene_Cstriatum4_02546				hypothetical protein	2	2	1	50	1				752	752	752	1.12682271879574	1.09592409264155
moeA1		Gene_Cstriatum4_00780				Molybdopterin molybdenumtransferase 1	2	2	1	87	82				1289	1289	1289	1.00607382890382	0.993091501924152
rpsS		Gene_Cstriatum4_01299				30S ribosomal protein S19	2	2	1	85	78				278	278	278	1.04989518436056	1.07881033273164
cmtR_2		Gene_Cstriatum4_02630				HTH-type transcriptional regulator CmtR	2	2	1	33	2				359	359	359	1.25478087223271	1.4209292554652
group_2373		Gene_Cstriatum4_00961				hypothetical protein	2	2	1	83	34				455	455	455	1.12270513768571	1.03065309463737
adk		Gene_Cstriatum4_01272				Adenylate kinase	2	2	1	85	51				545	545	545	1.04989518436056	1.07607748470184
iscS_2		Gene_Cstriatum4_01621				IscS-like cysteine desulfurase	2	2	1	77	49				1109	1109	1109	0.946393934949491	0.909761803949052
group_2376		Gene_Cstriatum4_02222				hypothetical protein	2	2	1	82	11				959	959	959	1.12089961614751	1.16838391812505
yrdA		Gene_Cstriatum4_00810				Protein YrdA	2	2	1	87	22				545	545	545	1.00607382890382	0.993091501924152
thrC		Gene_Cstriatum4_01786				Threonine synthase	2	2	1	75	29				1457	1457	1457	1.0894633203175	1.04678680501482
group_2379		Gene_Cstriatum4_01576				hypothetical protein	2	2	1	77	12				260	260	260	0.946393934949491	0.909761803949052
group_238		Gene_Cstriatum4_00739				hypothetical protein	2	2	1	87	41				1139	1139	1139	1.00607382890382	0.993091501924152
group_2380	moaE2_1	Gene_Cstriatum4_01537				Molybdopterin molybdenumtransferase 2	2	2	1	82	41				1151	1151	1151	0.923291378167229	1.16838391812505
ipdC		Gene_Cstriatum4_01540				Indole-3-pyruvate decarboxylase	2	2	1	82	38				1673	1673	1673	0.923291378167229	1.16838391812505
group_2382		Gene_Cstriatum4_01005				hypothetical protein	2	2	1	83	78				563	563	563	1.12270513768571	1.01775474192154
dinB1		Gene_Cstriatum4_01350				DNA polymerase IV 1	2	2	1	79	26				1391	1391	1391	0.999264629334641	0.93134590498395
group_2384		Gene_Cstriatum4_02575				hypothetical protein	2	2	1	47	6				446	446	446	0.575036424934487	0.64383413110643
etfB		Gene_Cstriatum4_01619				Electron transfer flavoprotein subunit beta	2	2	1	77	51				776	776	776	0.946393934949491	0.909761803949052
IMPDH		Gene_Cstriatum4_02308				Inosine-5'-monophosphate dehydrogenase	2	2	1	58	5				1853	1853	1853	1.0892349726034	0.979081339818301
group_2387		Gene_Cstriatum4_01558				hypothetical protein	2	2	1	82	23				479	479	479	0.923291378167229	1.16838391812505
sucC		Gene_Cstriatum4_00686				Succinate--CoA ligase [ADP-forming] subunit beta	2	2	1	88	32				1172	1172	1172	1.15454318777593	1.30158004968004
group_2389		Gene_Cstriatum4_02152				35 kDa protein	2	2	1	68	8				743	743	743	1.19758102717359	1.32918199075415
eno		Gene_Cstriatum4_00351				Enolase	2	2	1	89	6				1277	1277	1277	1.04754514188316	1.00474093524252
rpoZ		Gene_Cstriatum4_00207				DNA-directed RNA polymerase subunit omega	2	2	1	91	36				302	302	302	1.02651155546254	0.963327759716568
proC		Gene_Cstriatum4_01420				Pyrroline-5-carboxylate reductase	2	2	1	78	72				791	791	791	0.917878291104812	1.01074161790462
group_2392		Gene_Cstriatum4_01796				hypothetical protein	2	2	1	75	19				560	560	560	1.0894633203175	1.05517894789544
group_2393		Gene_Cstriatum4_00698				hypothetical protein	2	2	1	88	21				338	338	338	1.15454318777593	1.30158004968004
group_2394		Gene_Cstriatum4_01870				hypothetical protein	2	2	1	76	37				473	473	473	0.769919391171778	0.860206282194207
dap		Gene_Cstriatum4_01631				D-aminopeptidase	2	2	1	77	39				926	926	926	0.946393934949491	0.909761803949052
group_2396		Gene_Cstriatum4_01671				hypothetical protein	2	2	1	80	62				515	515	515	0.833373052705864	0.898063204598415
group_2397		Gene_Cstriatum4_01021				Phosphatidylinositol mannoside acyltransferase	2	2	1	83	91				968	968	968	1.12270513768571	1.01775474192154
group_2398		Gene_Cstriatum4_00603				hypothetical protein	2	2	1	88	57				311	311	311	1.15454318777593	1.30158004968004
group_2399		Gene_Cstriatum4_01681				hypothetical protein	2	2	1	80	72				746	746	746	0.833373052705864	0.898063204598415
mycP1		Gene_Cstriatum4_01259				hypothetical protein	2	2	1	85	38				641	1223	932	1.04989518436056	1.07607748470184
group_240		Gene_Cstriatum4_00912				Fimbrial subunit type 1	2	2	1	84	22				1469	1469	1469	1.02404483487488	1.10494564446429
group_2400		Gene_Cstriatum4_01082				hypothetical protein	2	2	1	81	70				494	494	494	0.997396470292851	1.10157627761153
group_2401		Gene_Cstriatum4_02655				hypothetical protein	2	2	1	24	1			Investigate	260	260	260	4.25499974327075	3.27854273015678
irtA_1		Gene_Cstriatum4_02423				Iron import ATP-binding/permease protein IrtA	2	2	1	57	8				1766	1766	1766	0.905021843045573	0.830629213384923
metF		Gene_Cstriatum4_00700				5,10-methylenetetrahydrofolate reductase	2	2	1	88	19				923	923	923	1.15454318777593	1.30158004968004
group_2404		Gene_Cstriatum4_00104				hypothetical protein	2	2	1	92	80				1088	1088	1088	1	0.990352594175552
pknD_4		Gene_Cstriatum4_01381				Serine/threonine-protein kinase PknD	2	2	1	79	60				1364	1364	1364	0.999264629334641	0.93134590498395
acnR		Gene_Cstriatum4_00255				HTH-type transcriptional repressor AcnR	2	2	1	91	128				590	590	590	1.02651155546254	0.963791988103764
group_2407		Gene_Cstriatum4_02229				hypothetical protein	2	2	1	82	4				1991	1991	1991	1.12089961614751	1.16838391812505
pbpA		Gene_Cstriatum4_00714				Penicillin-binding protein A	2	2	1	88	5				1427	1427	1427	1.15454318777593	1.30158004968004
ychF		Gene_Cstriatum4_00388				Ribosome-binding ATPase YchF	2	2	1	89	42				1085	1085	1085	1.04754514188316	1.00474093524252
group_241		Gene_Cstriatum4_02616				hypothetical protein	2	2	1	34	1				1097	1097	1097	2.4314576543736	2.0822996593104
group_2410		Gene_Cstriatum4_01970				Uncharacterized membrane protein Rv2723	2	2	1	73	50				1118	1118	1118	1.02271214959471	0.97549715806284
group_2411		Gene_Cstriatum4_00532				Putative glutamate--cysteine ligase 2	2	2	1	90	96				1145	1145	1145	0.897472382070317	1
group_2412		Gene_Cstriatum4_02061				hypothetical protein	2	2	1	70	29				809	809	809	1.00263113537534	1.01980376416676
group_2413		Gene_Cstriatum4_01697				hypothetical protein	2	2	1	80	2				269	269	269	0.833373052705864	0.898063204598415
group_2414		Gene_Cstriatum4_02125				hypothetical protein	2	2	1	68	2				758	758	758	1.19758102717359	1.32918199075415
fhuC		Gene_Cstriatum4_01917				Iron(3+)-hydroxamate import ATP-binding protein FhuC	2	2	1	74	32				752	752	752	1.06407152972921	1.06786646639036
glbO		Gene_Cstriatum4_02089				Group 2 truncated hemoglobin GlbO	2	2	1	70	5				389	389	389	1.00263113537534	1.01980376416676
group_2417		Gene_Cstriatum4_01688				UPF0053 protein Rv1842c	2	2	1	80	11				1388	1388	1388	0.833373052705864	0.898063204598415
group_2418		Gene_Cstriatum4_01311				hypothetical protein	2	2	1	85	90				566	566	566	1.04989518436056	1.07881033273164
hemA		Gene_Cstriatum4_01425				Glutamyl-tRNA reductase	2	2	1	78	51				1367	1367	1367	0.917878291104812	1.01074161790462
group_242		Gene_Cstriatum4_01129				hypothetical protein	2	2	1	86	16				875	875	875	0.8974373779445	0.969464367405945
group_2420		Gene_Cstriatum4_01028				hypothetical protein	2	2	1	81	1				539	539	539	0.997396470292851	1.10157627761153
group_2421		Gene_Cstriatum4_02122				hypothetical protein	2	2	1	67	3				380	380	380	0.870678382867854	1.09853661906519
yedI		Gene_Cstriatum4_00417				Inner membrane protein YedI	2	2	1	89	70				929	929	929	1.04754514188316	1.00474093524252
argH		Gene_Cstriatum4_00930				Argininosuccinate lyase	2	2	1	83	3				1433	1433	1433	1.12270513768571	1.03689779805997
yaaA		Gene_Cstriatum4_01133				Peroxide stress resistance protein YaaA	2	2	1	86	20				746	746	746	0.8974373779445	0.969464367405945
nrdE2_2		Gene_Cstriatum4_02400				Ribonucleoside-diphosphate reductase subunit alpha 2	2	2	1	59	19				2237	2237	2237	1.16578342614149	1.11182789558483
group_2426		Gene_Cstriatum4_00650				hypothetical protein	2	2	1	88	105				959	959	959	1.15454318777593	1.30158004968004
secD		Gene_Cstriatum4_01010				Protein translocase subunit SecD	2	2	1	83	83				1895	1895	1895	1.12270513768571	1.01775474192154
group_2428		Gene_Cstriatum4_02245				hypothetical protein	2	2	1	64	28				1325	1325	1325	1.08775485158015	1.07047884380452
pfkA		Gene_Cstriatum4_02167				ATP-dependent 6-phosphofructokinase	2	2	1	66	11				1067	1067	1067	1.0749656893064	1.00170520770814
group_243		Gene_Cstriatum4_02291				hypothetical protein	2	2	1	65	1				290	290	290	1.15290486583812	1.31621368163594
fdoH		Gene_Cstriatum4_00405				Formate dehydrogenase-O iron-sulfur subunit	2	2	1	89	59				1058	1058	1058	1.04754514188316	1.00474093524252
group_2431		Gene_Cstriatum4_01635				hypothetical protein	2	2	1	80	29				323	323	323	0.833373052705864	0.898063204598415
drrA_2		Gene_Cstriatum4_00237				Daunorubicin/doxorubicin resistance ATP-binding protein DrrA	2	2	1	91	146				929	929	929	1.02651155546254	0.963791988103764
group_2433		Gene_Cstriatum4_01072				hypothetical protein	2	2	1	81	80				2363	2363	2363	0.997396470292851	1.10157627761153
cobB		Gene_Cstriatum4_02269				NAD-dependent protein deacetylase	2	2	1	65	27				926	926	926	1.15290486583812	1.31621368163594
nreC_1		Gene_Cstriatum4_00551				Oxygen regulatory protein NreC	2	2	1	90	77				656	656	656	0.897472382070317	1
mrpD_2		Gene_Cstriatum4_01188				Na(+)/H(+) antiporter subunit D	2	2	1	86	70				1541	1541	1541	0.8974373779445	0.896512363614462
czcO		Gene_Cstriatum4_02126				Uncharacterized oxidoreductase CzcO	2	2	1	68	3				986	986	986	1.19758102717359	1.32918199075415
group_2438		Gene_Cstriatum4_02007				hypothetical protein	2	2	1	73	5				3905	3905	3905	1.02271214959471	0.97549715806284
group_2439		Gene_Cstriatum4_00158				hypothetical protein	2	2	1	92	26				779	779	779	1	1.07737727309702
group_244		Gene_Cstriatum4_02439				hypothetical protein	2	2	1	55	7				1298	1298	1298	1.29394559828209	1.28116238774832
merA		Gene_Cstriatum4_02619				Mercuric reductase	2	2	1	35	3				1421	1421	1421	0.927421574063147	0.947389443339756
group_2441		Gene_Cstriatum4_00190				hypothetical protein	2	2	1	91	19				215	215	215	1.02651155546254	0.963327759716568
glnA_2		Gene_Cstriatum4_02466				Glutamine synthetase	2	2	1	53	10				1433	1433	1433	0.839026534221898	0.879362160243488
group_2443		Gene_Cstriatum4_02426				Putative acetyltransferase SA2342	2	2	1	57	11				629	629	629	0.905021843045573	0.830629213384923
dapC		Gene_Cstriatum4_02212				Probable N-succinyldiaminopimelate aminotransferase DapC	2	2	1	63	4				830	830	830	1.11408036492851	1.04053306877954
argC		Gene_Cstriatum4_00937				N-acetyl-gamma-glutamyl-phosphate reductase	2	2	1	83	10				1073	1073	1073	1.12270513768571	1.03689779805997
efp		Gene_Cstriatum4_00969				Elongation factor P	2	2	1	83	41				563	563	563	1.12270513768571	1.03065309463737
group_2447		Gene_Cstriatum4_00023				hypothetical protein	2	2	1	92	161				563	563	563	1	0.956539604533953
group_2448		Gene_Cstriatum4_00370				hypothetical protein	2	2	1	89	24				362	362	362	1.04754514188316	1.00474093524252
gcvT		Gene_Cstriatum4_02460				Aminomethyltransferase	2	2	1	53	4				1112	1112	1112	0.839026534221898	0.879362160243488
metG		Gene_Cstriatum4_00789				Methionine--tRNA ligase	2	2	1	87	91				1895	1895	1895	1.00607382890382	0.993091501924152
group_2450		Gene_Cstriatum4_02153				hypothetical protein	2	2	1	68	7				1265	1265	1265	1.19758102717359	1.32918199075415
group_2451		Gene_Cstriatum4_01544				hypothetical protein	2	2	1	82	36				389	389	389	0.923291378167229	1.16838391812505
group_2452		Gene_Cstriatum4_01359				Pyridoxal phosphate homeostasis protein	2	2	1	79	35				695	695	695	0.999264629334641	0.93134590498395
group_2453		Gene_Cstriatum4_00364				(2Z,6E)-farnesyl diphosphate synthase	2	2	1	89	18				770	770	770	1.04754514188316	1.00474093524252
group_2454		Gene_Cstriatum4_01040				hypothetical protein	2	2	1	81	13				812	812	812	0.997396470292851	1.10157627761153
ribF		Gene_Cstriatum4_02497				Bifunctional riboflavin kinase/FMN adenylyltransferase	2	2	1	86	6				1025	1025	1025	0.764218339235797	0.809512214491453
group_2456		Gene_Cstriatum4_01041				hypothetical protein	2	2	1	81	14				794	794	794	0.997396470292851	1.10157627761153
group_2457		Gene_Cstriatum4_00985				hypothetical protein	2	2	1	83	57				572	572	572	1.12270513768571	1.01775474192154
group_2458		Gene_Cstriatum4_00333				Uncharacterized protein Rv1708	2	2	1	91	51				878	878	878	1.02651155546254	0.954794838357072
group_2459		Gene_Cstriatum4_00245				hypothetical protein	2	2	1	91	138				407	407	407	1.02651155546254	0.963791988103764
group_246		Gene_Cstriatum4_02205				hypothetical protein	2	2	1	63	11				617	617	617	1.11408036492851	1.04053306877954
rplP		Gene_Cstriatum4_01296				50S ribosomal protein L16	2	2	1	85	75				416	416	416	1.04989518436056	1.07881033273164
metN2		Gene_Cstriatum4_01862				Methionine import ATP-binding protein MetN 2	2	2	1	76	45				1043	1043	1043	0.769919391171778	0.860206282194207
group_2462		Gene_Cstriatum4_02365				hypothetical protein	2	2	1	60	18				1424	1424	1424	1.15163188084615	1.1127721899381
argS		Gene_Cstriatum4_01569				Arginine--tRNA ligase	2	2	1	77	5				1661	1661	1661	0.946393934949491	0.909761803949052
rplT		Gene_Cstriatum4_00946				50S ribosomal protein L20	2	2	1	83	19				383	383	383	1.12270513768571	1.03689779805997
group_2465		Gene_Cstriatum4_01980				hypothetical protein	2	2	1	73	32				215	215	215	1.02271214959471	0.97549715806284
group_2466		Gene_Cstriatum4_01174				hypothetical protein	2	2	1	86	84				362	362	362	0.8974373779445	0.896512363614462
bcrA_1		Gene_Cstriatum4_00523				Bacitracin transport ATP-binding protein BcrA	2	2	1	90	105				965	965	965	0.897472382070317	1
group_2468		Gene_Cstriatum4_00507				hypothetical protein	2	2	1	90	121				1208	1208	1208	0.897472382070317	1
rsmE		Gene_Cstriatum4_01684				Ribosomal RNA small subunit methyltransferase E	2	2	1	80	75				722	722	722	0.833373052705864	0.898063204598415
ypdF		Gene_Cstriatum4_00970				Aminopeptidase YpdF	2	2	1	83	42				1091	1091	1091	1.12270513768571	1.03065309463737
mntB_2		Gene_Cstriatum4_02300				Manganese transport system ATP-binding protein MntB	2	2	1	58	15				731	731	731	1.0892349726034	1.0454479264664
group_2471		Gene_Cstriatum4_01929				hypothetical protein	2	2	1	74	44				743	743	743	1.06407152972921	1.06786646639036
group_2472		Gene_Cstriatum4_01652				hypothetical protein	2	2	1	80	45				161	161	161	0.833373052705864	0.898063204598415
lcpA		Gene_Cstriatum4_00117				Cell wall biosynthesis protein LcpA	2	2	1	92	67				1643	1643	1643	1	0.979948135051293
group_2474		Gene_Cstriatum4_01256				hypothetical protein	2	2	1	85	35				1142	1142	1142	1.04989518436056	1.01698964210989
group_2475		Gene_Cstriatum4_01781				hypothetical protein	2	2	1	75	34				317	317	317	1.0894633203175	1.04678680501482
group_2476		Gene_Cstriatum4_01339				hypothetical protein	2	2	1	79	15				251	251	251	0.999264629334641	0.93134590498395
group_2477		Gene_Cstriatum4_01351				hypothetical protein	2	2	1	79	27				656	656	656	0.999264629334641	0.93134590498395
phzF		Gene_Cstriatum4_01135				Trans-2,3-dihydro-3-hydroxyanthranilate isomerase	2	2	1	86	22				827	827	827	0.8974373779445	0.969464367405945
group_2479		Gene_Cstriatum4_02311				hypothetical protein	2	2	1	58	2				962	962	962	1.0892349726034	0.979081339818301
rplJ		Gene_Cstriatum4_02488				50S ribosomal protein L10	2	2	1	48	5				521	521	521	1.05695673506675	1.10944163650668
group_2480		Gene_Cstriatum4_02448				Probable ABC transporter ATP-binding/permease protein HI_0664	2	2	1	54	9				1604	1604	1604	0.921067123324225	1.09265395191019
xylB_1		Gene_Cstriatum4_01724				Aryl-alcohol dehydrogenase	2	2	1	71	43				1118	1118	1118	1.12844647242233	1.00383196323139
pat_1		Gene_Cstriatum4_00112				Putative phenylalanine aminotransferase	2	2	1	92	72				1040	1040	1040	1	0.990352594175552
lnt		Gene_Cstriatum4_00295				Apolipoprotein N-acyltransferase	2	2	1	91	87				1586	1586	1586	1.02651155546254	0.954794838357072
degU		Gene_Cstriatum4_02577				Transcriptional regulatory protein DegU	2	2	1	46	5				632	632	632	1.5350882243904	1.33720747807333
group_2485		Gene_Cstriatum4_01429				hypothetical protein	2	2	1	78	47				761	761	761	0.917878291104812	1.01074161790462
mftC		Gene_Cstriatum4_01180				Putative mycofactocin radical SAM maturase MftC	2	2	1	86	78				1184	1184	1184	0.8974373779445	0.896512363614462
ettA		Gene_Cstriatum4_02085				Energy-dependent translational throttle protein EttA	2	2	1	70	9				1670	1670	1670	1.00263113537534	1.01980376416676
group_2488		Gene_Cstriatum4_01938				hypothetical protein	2	2	1	74	53				146	146	146	1.06407152972921	1.06786646639036
gsiC_1		Gene_Cstriatum4_01944				Glutathione transport system permease protein GsiC	2	2	1	74	17				929	929	929	1.06407152972921	1.06786646639036
fatC		Gene_Cstriatum4_02334				Petrobactin import system permease protein FatC	2	2	1	61	21				1043	1043	1043	1.07482957985378	1.03557243679997
group_2490		Gene_Cstriatum4_00986				hypothetical protein	2	2	1	83	58				224	224	224	1.12270513768571	1.01775474192154
[truncated: 996 more rows]

## Sheet: 全基因组SNP
Cstriatum5	Cstriatum4	gene
NODE_1_length_147918_cov_140.930632|0037020|G	T	mutY
[truncated: 53 more rows]

## Sheet: CARD
Query1	Query2	Subject	Identity	Qlengteh	Align-length	Evalue	Distance
[truncated: 1 more rows]

[truncated: 1 more sheets: VFDB]
